# Supplementary material for: Modulatory role of RNA helicases in MBNL-dependent alternative splicing regulation
Source: Cell Mol Life Sci. 2023 Oct 26;80(11):335. doi: 10.1007/s00018-023-04927-0 (PMC10602967; doi:10.1007/s00018-023-04927-0)
Supplement: Supplementary file 2 — Supplementary file2 (XLSX 26 KB) [file 18_2023_4927_MOESM2_ESM.xlsx]

## Sheet: content
Title:	Modulatory role of RNA helicases in MBNL-dependent alternative splicing regulation
Authors:	Taylor K., Piasecka A., Kajdasz A., Brzęk A., Polay Espinoza M., Bourgeois C.F., Jankowski A., Borowiak M., Raczyńska K.D.., Sznajder Ł.J., Sobczak K.
Sheet #	description
1	Primer sequences for preparation and splicing analyses of MBNL1 e5 splicing minigene
2	siRNA, shRNA and SSO sequences
3	Primer sequences for RT-PCR splicing analyses of endogenous events in human and mouse cellular models
4	Primer sequences for RT-qPCR splicing analyses and expression level of endogenous events/transcripts in human and mouse cellular models

## Sheet: 1
	name:	Forward (5' --> 3')	Reverse (5' --> 3')
Amplification of MBNL1 insert (intron 3 - intron 6)	MBNL1mgenE5	ATATCTGCAGAATTCGCTTCTTCTTCTTCATGTTGACT	TGGAGACCGTTTAAACAGATTCATTTATTAAGAAACCCCA
pcDNA3.1 plasmid linearization	pcDNA3.1mgenMB1E5	TTTAAACGGTCTCCAGCTTAAG	GAATTCTGCAGATATCCAGCACAG
Alternative splicing analyses of MBNL1 e5 minigene	MB1e5mgenAS	GCTGCCCAATACCAGGTCAAC	AAAGGACAGTGGGAGTGGC (within the vector)

## Sheet: 2
	name	sequence Forward (5' --> 3')	Reference
	shDDX5	CCGGGCAAGTAGCTGCTGAATATCTCGAGATATTCAGCAGCTACTTGCTTTTT	Mersaoui et al., 2019
shRNA	shDDX17	CCGGGCGTATCTCCTGCCTGCAATTCTCGAGAATTGCAGGCAGGAGATACGCTTTTT	Sithole et al., 2018
	shCtrl	CCTAAGGTTAAGTCGCCCTCGCTCGAGCGAGGGCGACTTAACCTTAGG	Sarbassov et al.., 2005
	siMBNL1	/5Phos/rUrCrUrCrUrArCrArUrArCrUrUrCrCrArGrUrGdTdT	Sznajder et al., 2016
	siMBNL2	/5Phos/rGrArGrCrGrUrGrArGrCrArUrGrUrUrCrCrUrCdTdT	Sznajder et al., 2016
siRNA	siDDX5,17	/5Phos/rArCrArUrCrUrUrCrCrArCrArUrCrUrArGrCrCdTdT	Dardenne et al., 2014
	siCtrl	/5Phos/rUrCrGrArArGrUrArUrUrCrCrGrCrGrUrArCrGdTdT	Dardenne et al., 2014
	siMbnl1	/5Phos/rCrArCrUrGrGrArArGrUrArUrGrUrArGrArGrAdTdT	Holt et al., 2009
	siDDX5 3'UTR	/5Phos/rArArCrCrGrCrArArCrCrArUrUrGrArCrGrCrCrArUdTdT	Dardenne et al., 2014
	siDDX17 3'UTR1	/5Phos/rUrCrArUrGrCrArGrArUrUrArGrUrUrArGrArAdTdT	Dardenne et al., 2014
	siDDX17 3'UTR2	/5Phos/rCrArGrCrArGrArCrUrUrArArUrUrArCrArUrUdTdT	Dardenne et al., 2014
	anstisense oligonucletides with 2'MOE and PS modification:
SSO	SSO-e7	ATGCACAATATTGAGCCTGCCCATCATG	Tabaglio et al., 2018
	SSO-Ctrl	GCCGGACGCCACGCTCGCGC	Tabaglio et al., 2018

## Sheet: 3
Species: HUMAN						Species: MOUSE
target	AS event	Forward (5' --> 3')	Reverse (5' --> 3')	RT-PCR	RNAseq	target	AS event	Forward (5' --> 3')	Reverse (5' --> 3')	RT-PCR	RNAseq
LIMCH1	9	CGGAAGCTGCCAGATGTGAAGAAG	CCTCCTCACACCGCATGTCAAA	Sznajder et al.., 2016	Wang et al.., 2012	Sptan1	23	ATGTGAAGAAGCTGGACCCC	CTCACCCAGTTCCAGCAGAG	Sznajder et al.., 2016	Ray et al.., 2020
TEAD1	4	GGAGGCCCTGGCTATCTATC	GCTTGGAATGAAAATCACGAG	Sznajder et al.., 2016	Wang et al.., 2012	Nfix	7	GTCCAGTAGATGATGTGTTCTA	CTGCACAAACTCCTTCAGCGAGTC	Sznajder et al.., 2016	Wang et al.., 2012
OPA1	3	TTGGCCAGCAAGATTAGCTACGAG	TGCTTGTCACTTTCAGATCCACGA	Sznajder et al.., 2016	Wang et al.., 2012	Ncor2	45 5'ss	GGGACGGAAATCTTCAACATGC	GAGTGTACTGAGGAGACAGAAGG	Sznajder et al.., 2016	Wang et al.., 2012
DMD	78	TTAGAGGAGGTGATGGAGCA	GATACTAAGGACTCCATCGC	Sznajder et al.., 2016	Wang et al.., 2012	Add3	14	TCCTAACCCATTCAGCCACC	AGCAAGCTCGTCTTCGACAT	Han et al.., 2013	Wang et al.., 2012
VPS39	3	AAAGCTGCCTCTGCAAATCGAC	CTGGGAAACCACATGGATCTGCTG	Sznajder et al.., 2016	Wang et al.., 2012	Clasp1	26	AGTCAGGACGAATCCCTGGT	GGGCTCGTATCTCCTTCTCAC	Wagner et al.., 2016	Wang et al.., 2012
NFIX	7	GAGCCCTGTTGATGACGTGTTCTA	CTGCACAAACTCCTTCAGTGAGTC	Sznajder et al.., 2016	Wang et al.., 2012	Akap13	14	GCCAGTGATGCAGAAATGAA	CGAGGATGGCTTATTTCCAA	Ray et al.., 2020	Wang et al.., 2012, Ray et al.., 2020
PHKA1	19	TGCACACACTTGAGCTTCATGGA	AAAGTCCACCTCCCCAGACTGGTC	Sznajder et al.., 2016	Wang et al.., 2012	Exoc1	12	TGACTGGCACCTCTAAAGAAAGC	GGTCAGAGGCAGACATGTTCC	Ray et al.., 2020	Wang et al.., 2012, Ray et al.., 2020
ADD1	15	TGGACGAGGCTAGAGAACAGA	GGGGAGAGTTGGCTTAAAGG	Sznajder et al.., 2016	Wang et al.., 2012	Palm	8	GGGGATCCACAATGATGAAAGC	CACCTCGGAGGAACTTAGAGG	Venables et al.., 2013	Wang et al.., 2012, Ray et al.., 2020
NCOR2	45 5'ss	ACACCCACAACCGGAATGAGCCTG	GGACTTGGCTTTTCGGCTGCTG	Sznajder et al.., 2016	Wang et al.., 2012	Bin1	6	AAACCGCCAAAAAGAAGGAT	ACACCTTCTGGGCTTTGATG	Fugier et al.., 2010	Wang et al.., 2012, Tanner et al.., 2021
JAG2	10	TTCGAATGCCACTGCCCATCG	GTACCCGTTCACCAGGTCCTTGCA	Sznajder et al.., 2016	Wang et al.., 2012	Trim55	8	CAGAGCCACTACCTGCTTCC	AAGGGGCCTCAAATCCAAT	Dixon et al.., 2015	Wang et al.., 2012, Tanner et al.., 2021
LDB3	8	GCAAGACCCTGATGAAGAAGCTC	GACAGAAGGCCGGATGCTG	Sznajder et al.., 2016	Wang et al.., 2012	Insr	11	CCTTCGAGGATTACCTGCAC	TGTGCTCCTCCTGACTTGTG	Wagner et al.., 2016
FGFR1	3	AAGGAGGATCGAGCTCACTG	CCAATATGGAGCTACGGGGT	Sznajder et al.., 2016		Ktn1	38	AGATGGAGCGATCGACTTACG	AATCATCAGCTACCTTCTTTCTCTCC	this study	Wang et al.., 2015
SPTAN1	23	GATCGTCAGGGTTTTGTGCC	CTCACCCAGTTCCAGCAGAG	Sznajder et al.., 2016	Ray et al.., 2020	Sh3pxd	10	CAGAATGGCACACGAGACGA	TCTCGTCTTTGCTCTGGCTG	this study
C2CD5	23	TCCACTGGAACTGTGTTCAGA	AACCCCAACTGTGGAATTTG	Sznajder et al.., 2016		Postn	16	GGCAGCACCTTCAAAGAAAT	GAAGTCGGGATCACCTTCAA	this study
FN1	25	TCCTGGCCTGGAGTACAACGTCA	ATCGCAGATCCGTGGGAGGAGG	Sznajder et al.., 2016		Epb41.3	14	ACAGACACTGCAGCTGATGG	GCACGGGAGATGTAGAGAGC	this study
MBNL1	5	GCTGCCCAATACCAGGTCAAC	TGGTGGGAGAAATGCTGTATGC	Sznajder et al.., 2016		Map2	12	TAACCAACCACTGCCGGACC	CTGTGACGGATGTTCTTTAG	this study
MBNL1	7,8	ACCAACAGGCTCTAGCCAACATGC	CGTCCTTTACTCTAACCAAGC	Sznajder et al.., 2016
MBNL2	5	ATTTTCACCCTCCTGCACAC	CAAGACGCTGGGGTTAAAGA	Sznajder et al.., 2016
CSDA (YBX3)	6	ACTATGGAAGGCGCCGTGGC	TACGGTACCTTGGGCGGTAA	Sznajder et al.., 2016
MBNL2	7,8	TCCTTTACCAAAGAGACAAGCAC	CTCAATGCAGATTCTTGGCATTCC	Sznajder et al.., 2016
CELF1	13 5'ss	GCCCTTTGGGAATGTCGTGTC	(1)AGCAGTCGTTCTAGCAAAACCA (2)CTCCAAAGTAAAACACTGGAAACC	Sznajder et al.., 2016
ATP2A1	22	GCTCATGGTCCTCAAGATCTCAC	AGCTCTGCCTGAAGATGTGTCAC	Sznajder et al.., 2016
TNNT2	5	AAGAGGTGGTGGAAGAGTAC	AAGAGGAGGACTGGAGAGA	Dixon et al.., 2015
SLC35B1	1b	TCCTGGGTGTCTTTGTCTGC	GTCTCCTGCTTGGCTCCTTC	this study	Wang et al.., 2012
PICALM	17	ACCAACAACCGCTTGGAATG	AAAGGGGTTTGGAGGTCTCA	this study	Wang et al.., 2012
TJP1	20	CGCAGCCACAACCAATTCAT	TGCCTCATCATTTCCTCGGG	Dixon et al.., 2015	Wang et al.., 2012
EMSY	17	TGGCAGTGCCTATTCAGATG	AGTCTGTGTTGCGGTCTGTG	this study	Wang et al.., 2012
NUMB	11	AGGACCCCTTCTCATCTGCT	GCACCAGAAGATTGACCCCA	Ray et al.., 2020	Ray et al.., 2020, Wang et al.., 2012
PALM	8	GAGGACGGTTGACGGCTC	TCGTCCGCTTTGTGGATGAG	Venables et al.., 2013	Ray et al.., 2020, Wang et al.., 2012
KIF13A	26	ACCTGTGCAGCATTCAGGGACAC	CTCGTCGTTTAATGAGTGCATCTG	Ray et al.., 2020	Ray et al.., 2020, Wang et al.., 2012
CLASP1	25	TTGAAGCTGCTGTTGCTGAT	CCAGAAGCCCTTCTTTCCTT	Wagner 2016	Ray et al.., 2020, Wang et al.., 2012
SOS1	21	CAGTACCACAGATGTTTGCAGTG	TCTGGTCGTCTTCGTGGAGGAA	this study	Ray et al.., 2020
SEC31A	22	GAAAATCCTCCACCTCCGGG	CTGGAGGGTCATTCCAACCA	this study	Ray et al.., 2020
KTN1	40	AGAAAAGGCAGAGATGGAACGA	TCACCAGCTACCTTCTGTCT	this study	Wang et al.., 2015
MYOM1	18	TTCCGGGTCAGAGCAGTCAA	TCACAGGGTGGAGATGGTGG	Dixon et al.., 2015
ACAD10	6	TCCTGCATGGAAGGGATCTG	ACTTCTGCAAGGAATCTTTCGG	this study
MAP2	12	TAACCAACCACTGCCAGACC	CTGTGGCGGATGTTCTTCAG	this study
ACOT9	3	GGGCAGCTTACTCCTGGAAG	TGCTCCTACTATCTCCCGCA	this study

## Sheet: 4
target	AS event	Forward (5' --> 3')	Reverse (5' --> 3')
Species: HUMAN
MBNL1	1 (e1-e2)	GTTCCAGAGGGGGACTTGC	AACTGAAAACATTGGCACGGG
MBNL1	1 (T2-e1)	CAGACCTCGGCGATAAGAG	GAGACTGCTCTAGAAGCG
MBNL1	1 (T2-e2)	CAGACCTCGGCGATAAGAG	AAATGTGGGGGTGGATGAAGA
MBNL1	3	TGCTCTCGGGAAAAGTGCAA	GCTTGGAGAAACAGGTCCCA
MBNL1	5	GCTCTCGGGAAAAGTGCAAA	GGTCGCTTCAGTGATTTGACAG
MBNL1	7	CCTCAAGCTGTACTTCCCCC	CAACACTTGTAGCGGGTGTC
MBNL2	5	TTTCACCCTCCTGCACACTT	GGTCGCTTCAGTGATTTGACAG
MBNL2	7	CGGTCTTTAACCCCAGCGT	ATACTGGTAGCGGGTGTCAT
Species: MOUSE
Mbnl1		TAGTGTCACACCAATTCGGGACACAAA	CCCTTGATGTAATCCATGCAGACAGTGA
Mbnl2		CAGTCAAGAGACTAGAACCCTGGGAGC	GGCGTTCCTGGAAACATAAA
Ddx5		CGGCCGGGATCGAGGGTTTG	CCTCTTGTGCGGTGCGCCTT
Ddx17		GGAAAGACAAACCTTCGCCG	CCAGGTTGCACTCCACATCA
