# Supplementary material for: Modulatory role of RNA helicases in MBNL-dependent alternative splicing regulation
Source: Cell Mol Life Sci. 2023 Oct 26;80(11):335. doi: 10.1007/s00018-023-04927-0 (PMC10602967; doi:10.1007/s00018-023-04927-0)
Supplement: Supplementary file 3 — Supplementary file3 (XLSX 2043 KB) [file 18_2023_4927_MOESM3_ESM.xlsx]

## Sheet: Content
Title:	Modulatory role of RNA helicases in MBNL-dependent alternative splicing regulation
Authors:	Taylor K., Piasecka A., Kajdasz A., Brzęk A., Polay Espinoza M., Bourgeois C.F., Jankowski A., Borowiak M., Raczyńska K.D.., Sznajder Ł.J., Sobczak K.
Sheet's name	description
samples	Experimental description (sample, conditions) of data sets retrieved from RNA-seq experiments
shared AS events	List of AS events shared by DDX5, DDX17 and MBNL1, MBNL2
HeLa MBNL1,2 KD	List of AS events changed in MBNL1,2 KD HeLa cells
HFE-145 MBNL1 KD	List of AS events changed in MBNL1 KD HFE-145 cells
HEK293 DDX5,17 KD	List of AS events changed in DDX5,17 KD HEK293 cells
K562 DDX5 KD	List of AS events changed in DDX5 KD K562 cells
MBNL expression	Expression level of MBNL1, MBNL2, MBNL3 in DDX5 KD K562 cells and DDX5,17 KD HEK293 cells
MBNL splicing	Alternative splicing analyses of MBNL AS events in DDX5 KD K562 cells, DDX5,17 KD HEK293 cells, DDX5,17 KD MCF7 cells and DDX5,17 KD 4Ti cells
skeletal muscles	Expression levels of Mbnl1, Mbnl2, Mbnl3, Ddx5 and Ddx17 during mice skeletal muscle development
brain	Expression levels of Mbnl1, Mbnl2, Mbnl3, Ddx5 and Ddx17 during mice brain development
DM1 muscles vs DDX5,17 KD	Alternative splicing analyses of high-confidence shared AS events in DM1-affected muscles and HEK293 DDX5,17 KD cells
HSALR vs HEK293 DDX5,17 KD	Alternative splicing analyses of high-confidence shared AS events in HSALR and HEK293 DDX5,17 KD cells
RIPseq	List of RT-PCR studied AS events which emerged in DDX5 RIPseq analyses.

## Sheet: samples
cell types/tissues	conditions	accession number	Reference
HEK293	DDX5,17 KD	GSE123752	Ameur et al., 2020
K562	DDX5 KD	GSE11544	Lee et al., 2018
HFE-145	MBNL1 KD	PRJEB32567	Ray et al., 2020
HeLa	MBNL1,2 KD	PRJNA195384	Han et al., 2013
gastrocnemius muscle	development	GSE108402	Brinegar et al., 2017
brain	development	SRP055008	Weyn-Vangentenrych et al., 2018

## Sheet: shared AS events
A) AS events shared between data sets: DDX5,17 KD HEK293 cells (Ameur et al., 2020) and MBNL1, MBNL2 KD HeLa cells (Han et al., 2013), FDR ≤ 0.05, -0.1 ≤ ΔPSI ≥ 0.1
chr:exonStart_0base-exonEnd;upstreamES-upstreamEE;downstreamES-downstreamEE;strand	GeneID	geneSymbol	A.IJC_SAMPLE_1.CTRL	A.SJC_SAMPLE_1.CTRL	A.IJC_SAMPLE_2.DDX5,17	A.SJC_SAMPLE_2.DDX5,17	A.PValue	A.FDR	(-logFDR)	A.IncLevel1.siDDX5,17	A.IncLevel2.CTRL	A.IncLevelDifference.CTRL-DDX5,17		B.IJC_SAMPLE_1.CTRL.HeLa	B.SJC_SAMPLE_1.CTRL.HeLa	B.IJC_SAMPLE_2.MBNL1,2.HeLa	B.SJC_SAMPLE_2.MBNL1,2.HeLa	B.PValue	B.FDR	"-log(FDR)	B.IncLevel1.CTRL.HeLa	B.IncLevel2.MBNL1,2.HeLa	B.IncLevelDifference.CTRL-MBNL1,2.HeLa	B.IncLevelDifference.CTRL-MBNL1,2.HeLa, 0-100% scale
chr1:186178415-186178766;186174513-186174642;186182167-186182287;+	ENSG00000143341	HMCN1	3,6,15	0,0,1	9,9,15	4,5,5	1.17e-06	3.15e-05	4.50169	1.0,1.0,0.798	0.371,0.321,0.441	-0.555	-55.5	14	0	27	5	0.000757157	0.047507	1.32324	1	0.485	0.515	51.5
chr1:94732257-94732437;94679424-94679607;94819955-94820266;-	ENSG00000224081	SLC44A3-AS1	12,4,4	1,0,0	13,4,18	1,1,3	0.00488355	0.0346746	1.45999	0.831,1.0,1.0	0.842,0.621,0.711	-0.219	-21.9	4	0	0	2	5.34e-06	0.00228962	2.64024	1	0	1	100
chr1:96806418-96806452;96804784-96804939;96806865-96806958;+	ENSG00000117569	PTBP2	8,3,9	32,29,38	28,23,25	38,38,50	4.91e-05	0.000782677	3.10642	0.164,0.075,0.157	0.367,0.322,0.282	0.192	19.2	54	26	161	22	0.000410456	0.0302405	1.51941	0.587	0.834	-0.247	-24.7
chr11:63903985-63904147;63903060-63903158;63904785-63905043;+	ENSG00000072518	MARK2	40,22,63	47,38,51	49,73,42	25,35,23	0.000273364	0.00332201	2.4786	0.27,0.201,0.35	0.461,0.476,0.443	0.186	18.6	204	156	266	73	2.59e-06	0.00132202	2.87876	0.291	0.533	-0.242	-24.2
chr12:880720-880999;878211-878361;881691-881789;+	ENSG00000060237	WNK1	66,29,69	166,102,148	129,163,145	141,165,142	3.37e-11	2.58e-09	8.58838	0.11,0.081,0.126	0.221,0.234,0.24	0.126	12.6	1075	243	1443	81	3e-13	4.87e-10	9.31247	0.481	0.789	-0.308	-30.8
chr12:88515533-88515617;88507027-88507137;88516333-88516490;-	ENSG00000049130	KITLG	77,56,80	23,15,25	53,58,88	5,1,5	1.53e-08	6.69e-07	6.17457	0.667,0.691,0.657	0.864,0.972,0.913	0.245	24.5	92	20	116	5	0.000567656	0.0383867	1.41582	0.683	0.916	-0.233	-23.3
chr12:9693824-9693948;9692827-9692931;9694759-9695106;+	ENSG00000069493	CLEC2D	4,3,7	13,7,5	17,20,17	5,5,14	0.00246486	0.0201844	1.69498	0.134,0.177,0.413	0.631,0.668,0.379	0.318	31.8	1	3	4	0	3.16e-05	0.00566575	2.24674	0.111	1	-0.889	-88.9
chr13:45370079-45370182;45344328-45344446;45377060-45377215;+	ENSG00000170919	TPT1-AS1	6,10,5	3,2,2	12,12,6	0,1,0	3.84e-05	0.00063716	3.19575	0.523,0.733,0.578	1.0,0.868,1.0	0.345	34.5	5	3	7	0	0.000734423	0.0462686	1.33471	0.411	1	-0.589	-58.9
chr14:55673171-55673255;55672928-55673012;55675834-55675918;+	ENSG00000126777	KTN1	344,898,384	213,461,219	359,345,492	350,427,507	1.11e-10	7.75e-09	8.1107	0.491,0.538,0.512	0.38,0.326,0.367	-0.156	-15.6	912	800	632	992	0.000227336	0.019467	1.7107	0.348	0.23	0.118	11.8
chr16:30001211-30004657;30000928-30001040;30005220-30005774;+	ENSG00000169592	INO80E	946,1159,1040	74,51,94	2245,2205,1806	36,46,36	1.1e-12	1.17e-10	9.93181	0.309,0.443,0.279	0.686,0.627,0.637	0.306	30.6	3171	46	3027	14	0.000257904	0.0213411	1.67078	0.592	0.82	-0.228	-22.8
chr16:30001413-30001530;30000928-30001040;30005220-30005791;+	ENSG00000169592	INO80E	148,57,169	74,51,94	256,300,155	36,46,36	7.22e-12	6.28e-10	9.20204	0.508,0.366,0.482	0.786,0.771,0.69	0.297	29.7	400	46	361	14	0.00066479	0.0430232	1.3663	0.771	0.909	-0.138	-13.8
chr18:62280359-62280442;62279773-62279856;62280645-62280709;+	ENSG00000134444	RELCH	15,27,9	50,35,56	2,1,3	34,48,31	4.67e-07	1.41e-05	4.85078	0.153,0.317,0.088	0.034,0.012,0.055	-0.152	-15.2	19	52	4	119	2.06e-06	0.00111125	2.95419	0.147	0.016	0.131	13.1
chr2:73079650-73081663;73075992-73076182;73088049-73088749;-	ENSG00000135631	RAB11FIP5	14,168,215	17,11,13	323,395,244	13,10,8	0.000309605	0.00369315	2.4326	0.046,0.472,0.492	0.592,0.698,0.641	0.307	30.7	1248	42	1475	14	6.92e-05	0.00782994	2.10624	0.513	0.789	-0.276	-27.6
chr6:27254692-27254872;27252807-27252949;27254985-27255119;+	ENSG00000112812	PRSS16	38,11,33	14,6,11	59,66,45	6,8,8	0.000856462	0.00858028	2.0665	0.527,0.429,0.551	0.801,0.772,0.697	0.254	25.4	0	1	1	0	5.36e-05	0.00747438	2.12643	0	1	-1	-100
chr7:105649406-105649560;105642837-105643121;105665065-105665288;-	ENSG00000146776	ATXN7L1	5,2,2	10,6,10	0,0,2	8,5,16	0.00183356	0.0159694	1.79671	0.183,0.13,0.082	0.0,0.0,0.053	-0.114	-11.4	8	1	0	5	1.31e-05	0.00387431	2.41181	0.722	0	0.722	72.2
chr7:117134123-117134192;117131884-117131960;117136080-117136235;+	ENSG00000004866	ST7	68,106,76	8,8,6	52,52,42	15,16,8	0.000130792	0.00178294	2.74886	0.846,0.895,0.891	0.691,0.677,0.772	-0.164	-16.4	125	17	73	35	0.000262301	0.0215352	1.66685	0.792	0.519	0.273	27.3
chr7:90303968-90304106;90299866-90300059;90304743-90304753;+	ENSG00000105792	CFAP69	38,53,46	4,4,5	29,25,62	0,0,0	1.69e-06	4.36e-05	4.36051	0.819,0.863,0.814	1.0,1.0,1.0	0.168	16.8	0	1	7	0	9.38e-06	0.00327358	2.48498	0	1	-1	-100
chrX:154357250-154357274;154354824-154355072;154357433-154357623;-	ENSG00000196924	FLNA	123,237,150	15,39,21	148,127,104	86,80,33	6.86e-10	4.07e-08	7.39041	0.873,0.836,0.857	0.591,0.571,0.726	-0.226	-22.6	6926	1076	3960	1417	1.91e-08	1.58e-05	4.80134	0.829	0.678	0.151	15.1
chrX:41557031-41557100;41553718-41553915;41559778-41559847;-	ENSG00000147044	CASK	13,10,2	2,2,2	7,24,27	1,0,0	0.000615299	0.0065371	2.18461	0.807,0.763,0.392	0.819,1.0,1.0	0.286	28.6	249	102	404	44	2.07e-08	1.68e-05	4.77469	0.558	0.826	-0.268	-26.8
chrX:41557031-41557100;41555599-41555635;41559778-41559847;-	ENSG00000147044	CASK	23,8,7	121,87,119	21,38,49	47,75,85	1.01e-12	1.09e-10	9.96257	0.109,0.056,0.037	0.224,0.246,0.271	0.18	18	193	104	283	64	0.000154694	0.0147162	1.8322	0.49	0.696	-0.206	-20.6
chrX:47649920-47650026;47641231-47641475;47650422-47650563;-	ENSG00000126767	ELK1	87,51,116	31,15,44	79,89,26	58,58,39	0.000108006	0.00151685	2.81906	0.603,0.648,0.588	0.424,0.454,0.265	-0.232	-23.2	189	137	73	133	5.51e-05	0.00760191	2.11908	0.362	0.184	0.178	17.8
chr1:168015780-168015951;168004532-168004793;168022987-168023047;+	ENSG00000143164	DCAF6	15,10,19	27,14,24	82,72,56	39,25,38	1.28e-05	0.000248107	3.60536	0.19,0.232,0.251	0.47,0.549,0.384	0.243	24.3	15	26	0	36	4.54e-06	0.00204766	2.68874	0.148	0	0.148	14.8
chr10:103622469-103622553;103617196-103617314;103627088-103627202;-	ENSG00000107957	SH3PXD2A	119,136,155	21,20,18	251,194,160	2,2,0	0	1e-09	9	0.772,0.803,0.837	0.987,0.983,1.0	0.186	18.6	404	14	267	58	2.23e-09	2.08e-06	5.68194	0.931	0.683	0.248	24.8
chr12:52052473-52052645;52051458-52051568;52054326-52054882;+	ENSG00000123358	NR4A1	10,19,14	0,2,7	2,3,0	2,2,1	0.00648721	0.0432999	1.36351	1.0,0.8,0.457	0.296,0.387,0.0	-0.525	-52.5	46	31	145	32	0.000713117	0.0451568	1.34528	0.309	0.577	-0.268	-26.8
chr14:39433487-39433729;39432598-39432675;39470317-39470400;+	ENSG00000258526	AL049828.1	10,5,11	7,1,6	1,6,3	15,5,7	0.00202797	0.0172459	1.76331	0.327,0.63,0.384	0.022,0.29,0.127	-0.301	-30.1	1	5	2	0	4.29e-05	0.00652418	2.18547	0.045	1	-0.955	-95.5
chr16:71903164-71903258;71894720-71894858;71915625-71915728;+	ENSG00000182149	IST1	2,3,2	14,10,9	0,0,0	10,10,6	0.00278473	0.0222035	1.65358	0.075,0.146,0.113	0.0,0.0,0.0	-0.111	-11.1	1	3	1	0	6.75e-05	0.00780029	2.10789	0.128	1	-0.872	-87.2
chr17:78696006-78696009;78692416-78692493;78698268-78698380;-	ENSG00000108669	CYTH1	12,8,17	19,21,17	14,19,28	6,9,12	0.000199374	0.00255632	2.59239	0.381,0.271,0.494	0.695,0.673,0.695	0.306	30.6	17	21	4	37	0.000261036	0.0214599	1.66837	0.438	0.094	0.344	34.4
chr2:241508005-241508135;241501356-241501708;241508442-241508556;-	ENSG00000115694	STK25	98,60,142	40,17,56	240,234,105	28,28,15	4.85e-09	2.41e-07	6.61798	0.546,0.634,0.554	0.808,0.804,0.774	0.217	21.7	659	90	440	128	0.000229002	0.0195371	1.70914	0.726	0.555	0.171	17.1
chr15:85658536-85658590;85655416-85655787;85664562-85664755;+	ENSG00000170776	AKAP13	44,35,27	11,9,9	13,36,17	17,16,18	0.00123464	0.0115655	1.93683	0.736,0.731,0.677	0.348,0.611,0.397	-0.263	-26.3	112	41	47	82	4.43e-08	3.34e-05	4.47625	0.612	0.249	0.363	36.3
chr15:63064063-63064142;63062575-63062645;63065895-63066091;+	ENSG00000140416	TPM1	15,12,8	2,0,0	19,25,18	1,7,3	0.00108796	0.0104743	1.97988	0.821,1.0,1.0	0.921,0.686,0.786	-0.143	-14.3	111	25	435	29	0.000256927	0.0213411	1.67078	0.682	0.879	-0.197	-19.7
chr7:128849975-128850074;128849330-128849578;128850383-128850483;+	ENSG00000128591	FLNC	24,44,20	8,27,13	57,74,45	11,2,10	6.78e-05	0.0010241	2.98966	0.626,0.476,0.462	0.743,0.954,0.715	0.283	28.3	612	49	371	85	6.88e-06	0.00266961	2.57355	0.842	0.651	0.191	19.1
chr9:128253100-128253137;128250724-128250940;128254005-128254162;+	ENSG00000106976	DNM1	23,12,25	5,8,10	11,16,6	12,31,6	0.000521311	0.00569762	2.24431	0.78,0.536,0.659	0.414,0.285,0.436	-0.28	-28	35	76	61	31	6.22e-06	0.00249344	2.6032	0.235	0.567	-0.332	-33.2
AS events shared between MBNL1,2 KD HeLa cells (Han et al., 2013) and MBNL1 KD HFE-145 cells (Ray et al., 2020)
chr11:72012400-72012442;72010785-72010854;72012894-72016260;-	ENSG00000137497	NUMA1	45,55,51	92,113,100	77,73,56	91,85,80	0.0021394	0.017987	1.74504	0.268,0.267,0.276	0.388,0.391,0.344	0.104	10.4	462	384	86	471	0	0	#NUM!	0.434	0.104	0.33	33
chr4:82842139-82842481;82828999-82829058;82844385-82844460;-	ENSG00000138674	SEC31A	237,144,255	73,50,52	267,357,260	37,40,49	0.000346404	0.00405618	2.39188	0.465,0.435,0.568	0.659,0.705,0.587	0.161	16.1	2049	86	1829	21	8.22e-07	0.000539874	3.26771	0.809	0.939	-0.13	-13
chr4:82842184-82842481;82828999-82829058;82844385-82844509;-	ENSG00000138674	SEC31A	190,106,215	73,50,52	235,292,212	37,40,49	0.000427953	0.00481625	2.31729	0.435,0.386,0.551	0.653,0.684,0.562	0.176	17.6	1792	86	1578	21	1.11e-06	0.000706036	3.15117	0.806	0.937	-0.131	-13.1
chr19:7905807-7905855;7903884-7904068;7909754-7909896;+	ENSG00000076984	MAP2K7	1,2,6	16,26,42	7,9,10	21,20,15	0.000126285	0.00172666	2.76279	0.043,0.053,0.094	0.194,0.245,0.325	0.191	19.1	61	27	21	44	1.77e-05	0.00447403	2.3493	0.578	0.225	0.353	35.3
chr11:62141499-62141511;62140912-62141044;62144981-62145091;+	ENSG00000149503	INCENP	23,54,32	65,93,58	23,15,11	105,45,43	0.00188961	0.0163329	1.78694	0.244,0.346,0.335	0.167,0.233,0.189	-0.112	-11.2	108	265	32	339	3.29e-09	3.03e-06	5.51856	0.26	0.075	0.185	18.5
chr12:27677063-27677096;27676427-27676599;27679488-27679639;+	ENSG00000110841	PPFIBP1	28,55,32	5,3,16	43,34,35	39,26,48	5.45e-06	0.000120801	3.91793	0.816,0.936,0.613	0.466,0.508,0.366	-0.342	-34.2	92	52	31	124	8.63e-12	1.13e-08	7.94692	0.55	0.147	0.403	40.3
chr12:42384939-42384996;42374862-42375074;42387455-42387535;+	ENSG00000134283	PPHLN1	114,86,94	101,106,60	150,100,111	70,45,48	0.000167571	0.00220955	2.6557	0.437,0.358,0.518	0.595,0.604,0.614	0.167	16.7	356	74	162	148	1.1e-11	1.41e-08	7.85078	0.731	0.382	0.349	34.9
chr22:31861367-31861433;31857444-31857553;31870589-31870744;+	ENSG00000100150	DEPDC5	10,8,8	18,37,19	2,0,4	22,28,12	0.00116364	0.0110248	1.95763	0.267,0.124,0.216	0.056,0.0,0.179	-0.124	-12.4	1	21	16	9	1.25e-06	0.000777271	3.10943	0.025	0.484	-0.459	-45.9
chr6:56468981-56468999;56466077-56466195;56469882-56469957;-	ENSG00000151914	DST	129,262,125	28,59,20	150,140,157	9,9,12	1.29e-07	4.58e-06	5.33913	0.801,0.795,0.845	0.936,0.931,0.92	0.115	11.5	274	6	140	112	0	0	#NUM!	0.973	0.501	0.472	47.2
chr17:50975862-50975901;50974770-50974947;50977107-50977221;-	ENSG00000008294	SPAG9	79,67,64	195,159,242	99,101,105	119,163,202	6.22e-05	0.000948894	3.02278	0.236,0.243,0.168	0.388,0.321,0.284	0.115	11.5	64	171	18	147	0.000219971	0.0190477	1.72016	0.197	0.074	0.123	12.3
chr11:85978069-85978093;85976622-85976682;85981128-85981228;-	ENSG00000073921	PICALM	166,72,180	92,45,89	127,169,188	37,52,80	0.00224487	0.0187015	1.72812	0.602,0.573,0.629	0.742,0.732,0.663	0.111	11.1	262	112	59	194	0	0	#NUM!	0.639	0.187	0.452	45.2
chr12:2865354-2865399;2864682-2864752;2866392-2866521;-	ENSG00000111206	FOXM1	157,42,106	134,112,148	109,180,139	54,84,73	1.91e-06	4.83e-05	4.31605	0.463,0.216,0.345	0.597,0.612,0.583	0.256	25.6	1295	104	476	379	0	0	#NUM!	0.886	0.439	0.447	44.7
chr12:2865354-2865399;2864682-2864755;2866392-2866521;-	ENSG00000111206	FOXM1	58,18,52	6,9,10	51,92,76	1,3,1	5.24e-07	1.57e-05	4.8041	0.877,0.595,0.793	0.974,0.958,0.982	0.216	21.6	750	4	288	26	2.56e-10	2.55e-07	6.59346	0.991	0.873	0.118	11.8
chr9:137453730-137453820;137452735-137453180;137454390-137454432;-	ENSG00000165802	NSMF	107,102,109	12,10,14	209,179,75	10,0,0	2.55e-07	8.32e-06	5.07988	0.838,0.856,0.819	0.924,1.0,1.0	0.137	13.7	1149	97	1228	27	5.51e-08	4.1e-05	4.38722	0.842	0.954	-0.112	-11.2
chrX:134772142-134772283;134771095-134771354;134781820-134781917;-	ENSG00000156504	FAM122B	107,148,131	15,18,13	212,181,168	1,4,4	9.47e-11	6.64e-09	8.17783	0.77,0.794,0.826	0.99,0.955,0.952	0.169	16.9	433	17	327	0	2.12e-05	0.00496614	2.30398	0.898	1	-0.102	-10.2
chrX:23734340-23734367;23733171-23733217;23735918-23736016;-	ENSG00000123130	ACOT9	122,52,111	14,23,17	77,81,114	37,53,34	0.00323102	0.024945	1.60302	0.878,0.65,0.843	0.631,0.557,0.734	-0.15	-15	358	79	100	291	0	0	#NUM!	0.769	0.201	0.568	56.8
chr6:44135327-44135366;44135016-44135096;44136348-44136439;+	ENSG00000137216	TMEM63B	70,212,81	2,7,4	62,62,48	10,17,7	1.73e-07	5.92e-06	5.22768	0.964,0.958,0.939	0.825,0.735,0.839	-0.154	-15.4	164	3	79	40	1.3e-13	2.22e-10	9.65365	0.973	0.564	0.409	40.9
chr6:167913402-167913423;167911283-167911489;167914167-167914313;+	ENSG00000130396	AFDN	176,166,173	83,61,85	112,125,148	111,114,140	1.43e-08	6.32e-07	6.19928	0.645,0.7,0.635	0.463,0.484,0.475	-0.186	-18.6	8	18	0	27	8.33e-05	0.00876266	2.05736	0.257	0	0.257	25.7
chr19:18993637-18993740;18990887-18991149;18994365-18994486;-	ENSG00000064607	SUGP2	111,147,172	12,8,26	71,84,59	103,96,61	0	1e-09	9	0.835,0.91,0.784	0.274,0.324,0.347	-0.528	-52.8	487	21	361	50	5.97e-05	0.00771722	2.11254	0.907	0.751	0.156	15.6
chr19:18993647-18993740;18990889-18991149;18994365-18995280;-	ENSG00000064607	SUGP2	103,125,156	12,8,26	60,59,57	103,96,61	0	1e-09	9	0.831,0.9,0.775	0.25,0.261,0.349	-0.549	-54.9	429	21	331	50	0.00011167	0.0112655	1.94825	0.901	0.746	0.155	15.5
chr2:101868028-101868037;101867211-101867309;101869621-101869797;+	ENSG00000071054	MAP4K4	45,18,27	105,71,96	46,53,54	84,87,86	0.00095088	0.00933839	2.02973	0.286,0.191,0.208	0.338,0.362,0.369	0.128	12.8	82	263	212	117	4.44e-16	9.14e-13	12.0391	0.218	0.618	-0.4	-40
chr15:29719776-29720016;29718265-29719138;29720357-29720708;-	ENSG00000104067	TJP1	50,58,42	66,32,91	18,21,35	60,57,83	0.00140861	0.0128824	1.89	0.206,0.383,0.136	0.093,0.112,0.126	-0.131	-13.1	84	61	12	93	1.47e-12	2.32e-09	8.63451	0.245	0.03	0.215	21.5
chr1:15721328-15721388;15719733-15719920;15725316-15725545;+	ENSG00000116786	PLEKHM2	80,67,83	13,20,15	93,115,67	46,47,18	0.00553542	0.0383394	1.41635	0.806,0.694,0.789	0.577,0.623,0.716	-0.124	-12.4	278	132	131	165	3.38e-06	0.00164404	2.78409	0.538	0.305	0.233	23.3
A) AS events shared between data sets: DDX5,17 KD HEK293 cells (Ameur et al., 2020) and MBNL1 KD HFE-145 cells (Ray et al., 2020), FDR ≤ 0.05, -0.1 ≤ ΔPSI ≥ 0.1
chr:exonStart_0base-exonEnd;upstreamES-upstreamEE;downstreamES-downstreamEE;strand	GeneID	geneSymbol	A.IJC_SAMPLE_1.CTRL	A.SJC_SAMPLE_1.CTRL	A.IJC_SAMPLE_2.DDX5,17	A.SJC_SAMPLE_2.DDX5,17	A,PValue	A,FDR	(-logFDR)	A.IncLevel1.CTRL	A.IncLevel2.DDX5,17	A,IncLevelDifference,DDX5,17-CTRL	CTRL-DDXs	B.IJC_SAMPLE_1.CTRL.HFE145	B.SJC_SAMPLE_1.CTRL.HFE145	B.IJC_SAMPLE_2.MBNL1.HFE145	B.SJC_SAMPLE_2.MBNL1.HFE145	B,PValue	B,FDR	"-log(FDR)	(-logFDR)	B.IncLevel1.CTRL.HFE145	B.IncLevel2.MBNL1.HFE145	B,IncLevelDifference,MBNL1,HFE145-CTRL	B.IncLevelDifference.CTRL-MBNL1, 0-100% scale
chr1:1285570-1285664;1283977-1284090;1285925-1286278;+	ENSG00000162572	SCNN1D	0,1,0	12,8,9	16,7,7	29,14,19	2.49317e-07	8.18119e-06	5.08718	0.0,0.067,0.0	0.239,0.222,0.174	-0.189	18.9	0,0,2	11,6,13	9.7	12.9	6.61042e-07	0.000131019	3.88267	3.88267	0.316,0.323	0.0,0.0,0.086	0.291	29.1
chr1:150267956-150267991;150267715-150267789;150268697-150269015;-	ENSG00000117362	APH1A	129,121,113	18,33,10	125,112,88	9,1,3	1.64988e-06	4.27285e-05	4.36928	0.848,0.741,0.898	0.916,0.989,0.958	-0.125	12.5	153,149,167	6,1,18	137.126	47.41	8.43769e-15	1.15392e-11	10.9378	10.9378	0.703,0.714	0.954,0.992,0.883	-0.235	-23.5
chr1:15721328-15721388;15719733-15719920;15725316-15725545;+	ENSG00000116786	PLEKHM2	80,67,83	13,20,15	93,115,67	46,47,18	0.00553542	0.0383394	1.41635	0.806,0.694,0.789	0.577,0.623,0.716	0.124	-12.4	60,93,74	127,111,128	108.133	79.69	2.20149e-07	5.33598e-05	4.27279	4.27279	0.494,0.579	0.252,0.374,0.292	0.23	23
chr1:161167994-161168127;161167120-161167234;161168431-161168545;+	ENSG00000143224	PPOX	27,14,23	0,0,0	29,42,21	0,6,2	0.000213905	0.00270716	2.56749	1.0,1.0,1.0	1.0,0.772,0.836	0.131	-13.1	64,59,32	14,4,0	40.55	0	2.28115e-05	0.00196948	2.70565	2.70565	1.0,1.0	0.708,0.887,1.0	0.135	13.5
chr1:162592731-162592782;162590322-162590511;162597791-162597858;+	ENSG00000117143	UAP1	145,63,143	19,30,25	181,186,158	19,16,12	0.00109695	0.010536	1.97732	0.844,0.599,0.802	0.871,0.892,0.903	-0.14	14	215,207,206	146,172,185	214.301	336.325	0.000567412	0.019735	1.70476	1.70476	0.322,0.409	0.524,0.473,0.454	-0.118	-11.8
chr1:173873466-173873566;173870196-173871148;173885635-173886636;+	ENSG00000185278	ZBTB37	26,29,15	2,4,1	17,34,31	0,0,1	0.000948431	0.00932103	2.03054	0.878,0.801,0.893	1.0,1.0,0.945	-0.124	12.4	42,50,51	0,0,2	28.31	1.6	0.000341559	0.0140526	1.85224	1.85224	0.944,0.756	1.0,1.0,0.939	-0.13	-13
chr1:241849108-241849216;241848950-241849027;241850408-241850586;+	ENSG00000174371	EXO1	273,153,295	52,35,61	183,233,374	106,95,128	3.6045e-06	8.48481e-05	4.07136	0.738,0.701,0.722	0.481,0.568,0.611	0.167	-16.7	238,291,248	38,58,27	195.242	63.75	3.51685e-05	0.0027142	2.56636	2.56636	0.643,0.652	0.785,0.745,0.842	-0.143	-14.3
chr1:241849111-241849216;241848730-241849027;241850408-241850586;+	ENSG00000174371	EXO1	152,98,156	52,35,61	90,122,222	106,95,128	1.89485e-05	0.000346589	3.46019	0.614,0.603,0.582	0.316,0.411,0.485	0.196	-19.6	135,156,126	38,58,27	80.11	63.75	1.03089e-06	0.000185504	3.73165	3.73165	0.428,0.463	0.676,0.613,0.733	-0.229	-22.9
chr1:51837486-51837620;51836368-51836438;51840225-51840514;-	ENSG00000078618	NRDC	24,46,45	16,10,13	46,68,74	4,10,6	0.000740224	0.00760485	2.11891	0.42,0.689,0.626	0.847,0.766,0.856	-0.245	24.5	24,28,22	2,10,4	42.38	1	5.98683e-06	0.00073208	3.13544	3.13544	0.957,1.0	0.864,0.597,0.744	0.243	24.3
chr10:114447879-114448026;114445311-114445403;114451623-114451671;-	ENSG00000099204	ABLIM1	111,39,137	18,16,20	94,115,149	3,3,0	2.65028e-11	2.08671e-09	8.68054	0.739,0.528,0.759	0.935,0.946,1.0	-0.285	28.5	9,36,51	4,6,0	36.27	0.1	0.00151781	0.0393131	1.40546	1.40546	1.0,0.932	0.532,0.752,1.0	0.205	20.5
chr10:69875127-69875163;69872183-69872210;69878038-69878065;+	ENSG00000197467	COL13A1	7,3,1	1,0,1	5,2,3	6,2,1	0.000693848	0.0072177	2.1416	0.845,1.0,0.437	0.393,0.437,0.7	0.251	-25.1	1,4,2	5,3,4	39.42	10.1	0.000483707	0.0176402	1.7535	1.7535	0.759,0.772	0.139,0.518,0.287	0.451	45.1
chr10:7806973-7807010;7802757-7802854;7807658-7807793;+	ENSG00000165629	ATP5F1C	467,276,420	316,134,335	394,505,451	116,190,193	1.28439e-05	0.000248709	3.60431	0.533,0.614,0.492	0.724,0.672,0.643	-0.133	13.3	1216,1387,1244	202,266,185	1204.12	41.59	0	0	#NUM!	#NUM!	0.959,0.942	0.828,0.807,0.844	0.124	12.4
chr10:98387864-98388084;98387200-98387307;98388353-98388436;-	ENSG00000119943	PYROXD2	2,3,4	1,0,0	13,12,1	3,0,8	0.000293863	0.00353404	2.45173	0.42,1.0,1.0	0.611,1.0,0.043	0.255	-25.5	3,6,6	38,20,8	1	19.15	0.00105341	0.0303543	1.51778	1.51778	0.021,0.0	0.031,0.108,0.233	-0.114	-11.4
chr11:3373576-3373656;3371576-3371703;3379037-3379125;-	ENSG00000005801	ZNF195	33,20,43	53,37,45	11,21,21	65,56,58	0.000188359	0.00244148	2.61235	0.275,0.248,0.368	0.094,0.186,0.181	0.143	-14.3	43,49,27	18,18,12	35.47	37.48	9.11037e-05	0.00556575	2.25448	2.25448	0.382,0.39	0.609,0.64,0.595	-0.229	-22.9
chr11:3373576-3373675;3371576-3371703;3379037-3379139;-	ENSG00000005801	ZNF195	23,12,29	53,37,45	12,8,15	65,56,58	0.000451841	0.00504295	2.29732	0.195,0.153,0.265	0.093,0.074,0.126	0.107	-10.7	21,34,13	18,18,12	18.3	37.48	0.00171236	0.0426556	1.37002	1.37002	0.227,0.274	0.413,0.532,0.395	-0.196	-19.6
chr11:47234756-47234934;47234572-47234672;47235269-47235412;+	ENSG00000134574	DDB2	37,24,83	14,8,21	117,121,99	10,12,20	0.00152736	0.0137709	1.86104	0.522,0.553,0.62	0.828,0.806,0.671	-0.203	20.3	140,124,111	8,3,4	135.176	13.33	2.09583e-05	0.00186603	2.72908	2.72908	0.826,0.709	0.889,0.95,0.927	-0.155	-15.5
chr11:47288967-47289027;47286432-47286534;47289390-47289493;+	ENSG00000110514	MADD	18,12,10	34,19,29	15,3,7	46,40,37	0.00387695	0.0288586	1.53973	0.263,0.299,0.189	0.181,0.048,0.113	0.136	-13.6	9,12,26	67,64,47	20.42	15.24	2.87753e-09	1.2299e-06	5.91013	5.91013	0.488,0.556	0.088,0.118,0.283	0.359	35.9
chr11:62141499-62141511;62140912-62141044;62144981-62145091;+	ENSG00000149503	INCENP	23,54,32	65,93,58	23,15,11	105,45,43	0.00188961	0.0163329	1.78694	0.244,0.346,0.335	0.167,0.233,0.189	0.112	-11.2	18,27,10	113,130,102	42.7	54.66	1.11022e-16	2.16903e-13	12.6637	12.6637	0.419,0.495	0.129,0.161,0.083	0.333	33.3
chr11:66285380-66285536;66284579-66284966;66285700-66285758;-	ENSG00000174851	YIF1A	423,308,450	68,67,49	593,698,384	43,37,35	9.79672e-07	2.71766e-05	4.56581	0.735,0.672,0.803	0.86,0.894,0.83	-0.125	12.5	314,342,276	47,47,29	227.248	75.5	0.000398222	0.0155867	1.80724	1.80724	0.597,0.709	0.766,0.781,0.823	-0.137	-13.7
chr11:72012400-72012442;72010785-72010854;72012894-72016260;-	ENSG00000137497	NUMA1	45,55,51	92,113,100	77,73,56	91,85,80	0.0021394	0.017987	1.74504	0.268,0.267,0.276	0.388,0.391,0.344	-0.104	10.4	104,100,79	172,163,188	156.185	78.69	0	0	#NUM!	#NUM!	0.61,0.677	0.321,0.324,0.247	0.346	34.6
chr11:83034171-83034272;82997223-82997324;83071690-83071866;-	ENSG00000137502	RAB30	6,4,0	14,4,11	3,0,0	12,12,8	0.00617027	0.0416725	1.38015	0.192,0.356,0.0	0.121,0.0,0.0	0.142	-14.2	10,9,5	9,24,26	1	6.2	6.04867e-05	0.00409913	2.38731	2.38731	0.091,0.0	0.399,0.183,0.103	-0.183	-18.3
chr11:85978069-85978093;85976622-85976682;85981128-85981228;-	ENSG00000073921	PICALM	166,72,180	92,45,89	127,169,188	37,52,80	0.00224487	0.0187015	1.72812	0.602,0.573,0.629	0.742,0.732,0.663	-0.111	11.1	135,127,151	122,94,92	168.218	65.87	5.10153e-05	0.00361865	2.44145	2.44145	0.69,0.684	0.488,0.538,0.586	0.15	15
chr11:908541-908645;904705-904859;910774-910816;-	ENSG00000177830	CHID1	36,32,32	99,180,107	92,95,58	122,128,149	1.69104e-06	4.35065e-05	4.36145	0.166,0.088,0.14	0.292,0.288,0.175	-0.12	12	126,134,106	136,120,102	91.102	56.53	0.000997045	0.0292731	1.53353	1.53353	0.49,0.532	0.354,0.397,0.38	0.134	13.4
chr12:111461138-111461305;111457213-111457359;111464661-111464715;-	ENSG00000204842	ATXN2	33,41,17	54,35,59	7,18,6	56,57,46	4.56314e-05	0.000735903	3.13318	0.207,0.334,0.11	0.051,0.119,0.053	0.143	-14.3	2,0,10	4,7,12	0	9.9	0.000150183	0.00792391	2.10106	2.10106	0.0,0.0	0.191,0.0,0.283	-0.158	-15.8
chr12:27677063-27677096;27676427-27676599;27679488-27679639;+	ENSG00000110841	PPFIBP1	28,55,32	5,3,16	43,34,35	39,26,48	5.44926e-06	0.000120801	3.91793	0.816,0.936,0.613	0.466,0.508,0.366	0.342	-34.2	40,14,21	96,62,57	92.54	38.63	2.68947e-05	0.00222913	2.65187	2.65187	0.665,0.413	0.255,0.156,0.232	0.325	32.5
chr12:2865354-2865399;2864682-2864752;2866392-2866521;-	ENSG00000111206	FOXM1	157,42,106	134,112,148	109,180,139	54,84,73	1.91213e-06	4.82879e-05	4.31616	0.463,0.216,0.345	0.597,0.612,0.583	-0.256	25.6	483,488,442	73,67,59	570.562	19.15	3.33067e-16	6.32633e-13	12.1988	12.1988	0.958,0.966	0.836,0.849,0.852	0.116	11.6
chr12:42235613-42235755;42210547-42210619;42237598-42237724;-	ENSG00000015153	YAF2	7,2,5	11,3,6	1,0,2	5,4,8	0.00151518	0.0137061	1.86309	0.23,0.238,0.281	0.086,0.0,0.105	0.186	-18.6	2,3,5	12,11,9	0	2.6	0.000996582	0.029272	1.53355	1.53355	0.0,0.0	0.079,0.123,0.222	-0.141	-14.1
chr12:42384939-42384996;42374862-42375074;42387455-42387535;+	ENSG00000134283	PPHLN1	114,86,94	101,106,60	150,100,111	70,45,48	0.000167571	0.00220955	2.6557	0.437,0.358,0.518	0.595,0.604,0.614	-0.167	16.7	183,177,215	109,140,135	278.239	77.73	7.16608e-09	2.91672e-06	5.5351	5.5351	0.723,0.703	0.549,0.478,0.536	0.192	19.2
chr12:55700261-55700393;55699869-55699989;55700898-55701154;-	ENSG00000135424	ITGA7	0,5,0	11,4,9	9,7,8	8,11,3	0.00109264	0.0105047	1.97862	0.0,0.378,0.0	0.354,0.236,0.565	-0.259	25.9	19,26,20	21,44,31	14.22	9.6	0.00214591	0.0498942	1.30195	1.30195	0.453,0.661	0.325,0.239,0.255	0.284	28.4
chr12:55832958-55833038;55831256-55831349;55833446-55833541;+	ENSG00000182796	TMEM198B	9,1,3	0,4,3	3,8,1	0,0,0	1.29383e-05	0.000250007	3.60205	1.0,0.132,0.379	1.0,1.0,1.0	-0.496	49.6	3,6,1	2,5,0	3.1	0	5.55426e-05	0.00385578	2.41389	2.41389	1.0,1.0	0.495,0.439,1.0	0.355	35.5
chr12:56212995-56213138;56210247-56210568;56213957-56214018;-	ENSG00000181852	RNF41	68,40,79	74,35,95	20,25,20	75,79,73	1.99282e-10	1.29231e-08	7.88863	0.3,0.348,0.279	0.111,0.129,0.113	0.191	-19.1	27,21,19	134,144,145	36.38	87.78	8.29252e-07	0.000156208	3.8063	3.8063	0.175,0.2	0.094,0.069,0.063	0.112	11.2
chr14:100375282-100375406;100369086-100369258;100376259-100376285;-	ENSG00000140105	WARS1	86,36,72	112,46,102	31,42,83	108,136,122	0.000979681	0.00958003	2.01863	0.278,0.282,0.262	0.126,0.134,0.255	0.102	-10.2	112,131,80	131,133,122	49.67	143.114	0.000510631	0.0182904	1.73778	1.73778	0.158,0.243	0.319,0.35,0.264	-0.11	-11
chr14:105495879-105496086;105493834-105493933;105497356-105497443;+	ENSG00000185347	TEDC1	10,10,18	31,24,30	42,73,30	59,56,29	0.00058662	0.00629341	2.20111	0.108,0.136,0.184	0.211,0.329,0.28	-0.131	13.1	57,58,29	53,83,73	30.32	88.105	0.00102412	0.0297993	1.52579	1.52579	0.125,0.114	0.311,0.227,0.143	-0.108	-10.8
chr14:23556742-23557034;23556270-23556343;23558694-23558898;+	ENSG00000259431	THTPA	17,56,69	23,35,31	114,153,104	35,49,43	0.00499109	0.0352918	1.45233	0.181,0.324,0.4	0.494,0.483,0.42	-0.164	16.4	38,30,31	3,4,3	44.44	0	1.93012e-05	0.00175849	2.75486	2.75486	1.0,1.0	0.811,0.718,0.778	0.231	23.1
chr14:53096116-53096218;53093315-53093444;53103682-53103856;-	ENSG00000100523	DDHD1	13,5,9	53,46,63	29,38,36	49,36,43	1.85116e-10	1.21054e-08	7.91702	0.119,0.056,0.073	0.246,0.368,0.316	-0.227	22.7	32,28,7	38,45,33	8.2	35.4	0.000156687	0.00813523	2.08963	2.08963	0.12,0.029	0.334,0.27,0.112	-0.164	-16.4
chr14:89190386-89190449;89180700-89180806;89280949-89281014;-	ENSG00000053254	FOXN3	31,8,23	26,8,40	13,10,7	32,26,39	0.000817437	0.00824964	2.08357	0.442,0.399,0.277	0.213,0.204,0.107	0.198	-19.8	14,20,7	27,34,35	19.11	2.4	3.70126e-07	8.19057e-05	4.08669	4.08669	0.87,0.659	0.267,0.293,0.123	0.537	53.7
chr14:94100738-94100771;94096840-94096965;94102476-94102709;+	ENSG00000165948	IFI27L1	24,14,19	68,72,90	28,33,16	15,6,7	3.44169e-15	5.23902e-13	12.2808	0.218,0.133,0.143	0.596,0.813,0.644	-0.52	52	44,45,37	0,2,0	23.23	9.4	1.2969e-07	3.46285e-05	4.46057	4.46057	0.677,0.825	1.0,0.949,1.0	-0.232	-23.2
chr15:29719776-29720016;29718265-29719138;29720357-29720708;-	ENSG00000104067	TJP1	50,58,42	66,32,91	18,21,35	60,57,83	0.00140861	0.0128824	1.89	0.206,0.383,0.136	0.093,0.112,0.126	0.131	-13.1	82,65,62	252,319,293	183.185	199.172	0	0	#NUM!	#NUM!	0.261,0.293	0.111,0.073,0.075	0.191	19.1
chr15:75353738-75353866;75352601-75352701;75354249-75354277;+	ENSG00000140398	NEIL1	0,0,2	4,2,3	18,24,8	1,2,0	5.62883e-12	5.05672e-10	9.29613	0.0,0.0,0.248	0.899,0.856,1.0	-0.836	83.6	13,12,12	0,0,0	2.12	0.5	0.000799034	0.0250795	1.60068	1.60068	1.0,0.564	1.0,1.0,1.0	-0.218	-21.8
chr15:85658536-85658590;85655416-85655787;85664562-85664755;+	ENSG00000170776	AKAP13	44,35,27	11,9,9	13,36,17	17,16,18	0.00123464	0.0115655	1.93683	0.736,0.731,0.677	0.348,0.611,0.397	0.263	-26.3	35,44,29	82,120,92	48.66	37.37	1.00274e-11	8.16268e-09	8.08817	8.08817	0.488,0.567	0.239,0.212,0.188	0.315	31.5
chr15:85662387-85662453;85658536-85658590;85664562-85664755;+	ENSG00000170776	AKAP13	0,2,2	34,17,16	7,3,1	8,24,11	0.0068179	0.045028	1.34652	0.0,0.071,0.076	0.364,0.076,0.056	-0.116	11.6	25,9,16	25,26,15	79.79	18.22	1.58021e-07	4.01686e-05	4.39611	4.39611	0.753,0.714	0.41,0.194,0.426	0.39	39
chr16:25125963-25126126;25111730-25111996;25128474-25128566;+	ENSG00000205629	LCMT1	30,36,39	70,27,75	21,12,23	87,90,96	8.43372e-06	0.000173747	3.76008	0.157,0.367,0.184	0.095,0.055,0.094	0.155	-15.5	11,2,1	58,58,65	19.15	36.5	5.60885e-07	0.000114145	3.94254	3.94254	0.202,0.126	0.083,0.016,0.007	0.129	12.9
chr16:2669410-2669561;2660355-2663407;2671344-2671405;-	ENSG00000260565	ERVK13-1	24,45,18	2,3,2	37,28,21	6,15,8	0.00063804	0.00674732	2.17087	0.845,0.872,0.803	0.736,0.458,0.543	0.261	-26.1	8,11,8	8,8,9	14.14	3.3	0.00176139	0.0434339	1.36217	1.36217	0.699,0.699	0.333,0.407,0.307	0.35	35
chr16:28983785-28983957;28983191-28983290;28984204-28984540;+	ENSG00000169682	SPNS1	174,361,218	10,35,10	213,254,79	0,0,1	1.84408e-13	2.16858e-11	10.6638	0.88,0.813,0.902	1.0,1.0,0.971	-0.125	12.5	280,273,242	0,5,4	163.178	14.16	1.61757e-09	7.73482e-07	6.11155	6.11155	0.844,0.838	1.0,0.962,0.966	-0.135	-13.5
chr16:634888-634956;634718-634797;635611-635774;-	ENSG00000130731	METTL26	100,32,91	10,6,9	222,221,130	3,7,8	0.000163059	0.00215732	2.66608	0.866,0.775,0.868	0.98,0.953,0.913	-0.112	11.2	106,142,105	22,31,12	117.118	9.9	0.00163818	0.0413959	1.38304	1.38304	0.899,0.9	0.768,0.759,0.858	0.104	10.4
chr16:635611-635774;634718-634797;636093-636235;-	ENSG00000130731	METTL26	19,12,78	95,89,116	61,73,27	43,33,20	3.53551e-12	3.352e-10	9.4747	0.08,0.055,0.226	0.381,0.49,0.369	-0.293	29.3	116,133,114	56,83,64	107.127	114.102	0.00131513	0.0354045	1.45094	1.45094	0.31,0.374	0.498,0.434,0.461	-0.122	-12.2
chr16:662672-662844;662219-662331;665678-665801;+	ENSG00000161996	WDR90	30,32,36	6,5,7	85,90,44	2,6,2	0.000472381	0.00523594	2.28101	0.678,0.729,0.684	0.947,0.863,0.903	-0.207	20.7	30,16,16	0,0,0	29.28	11.8	1.62201e-10	1.01753e-07	6.99245	6.99245	0.551,0.62	1.0,1.0,1.0	-0.414	-41.4
chr16:662672-663064;662219-662331;665678-665801;+	ENSG00000161996	WDR90	57,71,59	6,5,7	159,139,79	2,6,2	0.00105999	0.0102375	1.98981	0.697,0.774,0.671	0.951,0.849,0.905	-0.188	18.8	56,31,39	0,0,0	64.78	11.8	1.59718e-09	7.69111e-07	6.11401	6.11401	0.617,0.73	1.0,1.0,1.0	-0.327	-32.7
chr16:662678-662844;662219-662331;665678-665801;+	ENSG00000161996	WDR90	25,21,26	6,5,7	63,61,40	2,6,2	0.000468374	0.00519783	2.28418	0.642,0.643,0.615	0.931,0.814,0.896	-0.247	24.7	16,9,11	0,0,0	16.24	11.8	5.82255e-10	3.23691e-07	6.48987	6.48987	0.408,0.587	1.0,1.0,1.0	-0.503	-50.3
chr16:72522552-72522623;72426420-72427457;72523331-72523415;-	ENSG00000261008	LINC01572	26,18,17	16,9,10	25,34,24	1,5,7	0.000462495	0.00513883	2.28914	0.509,0.561,0.52	0.941,0.813,0.686	-0.283	28.3	16,15,8	1,4,3	22.7	0	0.00013653	0.00740936	2.13022	2.13022	1.0,1.0	0.916,0.718,0.644	0.241	24.1
chr16:85780378-85780473;85778623-85779867;85781210-85781258;-	ENSG00000131148	EMC8	473,232,438	44,41,66	342,430,460	15,13,24	1.61013e-10	1.07867e-08	7.96711	0.859,0.763,0.79	0.928,0.949,0.916	-0.127	12.7	321,355,331	28,4,8	303.294	44.78	9.0028e-13	8.79866e-10	9.05558	9.05558	0.808,0.698	0.875,0.982,0.962	-0.187	-18.7
chr16:89313316-89313589;89305205-89305344;89316932-89317078;-	ENSG00000167522	ANKRD11	124,131,127	173,167,213	49,22,24	139,151,157	9.99201e-16	1.71113e-13	12.7667	0.184,0.198,0.158	0.1,0.044,0.046	0.117	-11.7	20,12,11	51,31,45	34.43	51.45	0.000293399	0.0126977	1.89628	1.89628	0.191,0.253	0.122,0.121,0.08	0.114	11.4
chr17:12928928-12929046;12919754-12919831;12941055-12941124;+	ENSG00000006740	ARHGAP44	57,26,63	7,4,18	59,86,62	1,4,7	0.00086657	0.00865486	2.06274	0.807,0.77,0.643	0.968,0.917,0.82	-0.162	16.2	38,39,35	4,6,0	28.28	0	0.00045935	0.0170985	1.76704	1.76704	1.0,1.0	0.842,0.784,1.0	0.125	12.5
chr17:29085603-29085648;29082315-29082438;29086437-29086577;-	ENSG00000196535	MYO18A	36,40,36	16,29,9	61,60,54	9,6,5	1.74209e-05	0.00032274	3.49115	0.623,0.504,0.746	0.833,0.88,0.888	-0.243	24.3	59,52,48	8,9,2	33.51	15.15	0.00088429	0.0270183	1.56834	1.56834	0.629,0.723	0.85,0.816,0.949	-0.196	-19.6
chr17:39908175-39908214;39906960-39906987;39908957-39909042;-	ENSG00000073605	GSDMB	110,133,95	23,32,27	30,21,40	12,21,21	0.00132709	0.0122845	1.91064	0.785,0.76,0.728	0.656,0.433,0.592	0.197	-19.7	3,2,4	3,13,6	0	3.3	0.000156046	0.00812664	2.09009	2.09009	0.0,0.0	0.442,0.109,0.346	-0.299	-29.9
chr17:47829138-47829236;47828500-47828670;47831310-47831523;-	ENSG00000159111	MRPL10	8,10,7	6,4,5	10,12,7	0,1,0	8.92367e-08	3.26012e-06	5.48677	0.428,0.584,0.44	1.0,0.871,1.0	-0.473	47.3	1,4,2	0,1,0	1.8	4.2	3.8032e-05	0.00287676	2.5411	2.5411	0.131,0.708	1.0,0.708,1.0	-0.483	-48.3
chr17:50357117-50357252;50356510-50356773;50358206-50358317;+	ENSG00000015532	XYLT2	18,22,20	15,13,13	34,46,23	5,6,7	5.88071e-05	0.000910862	3.04055	0.366,0.449,0.425	0.766,0.787,0.612	-0.308	30.8	105,123,93	1,5,2	96.93	8.17	8.93762e-06	0.000988908	3.00484	3.00484	0.863,0.742	0.982,0.928,0.961	-0.154	-15.4
chr17:50975862-50975901;50974770-50974947;50977107-50977221;-	ENSG00000008294	SPAG9	79,67,64	195,159,242	99,101,105	119,163,202	6.21629e-05	0.000948894	3.02278	0.236,0.243,0.168	0.388,0.321,0.284	-0.115	11.5	125,134,110	196,199,166	223.262	102.114	0	0	#NUM!	#NUM!	0.634,0.646	0.336,0.348,0.345	0.297	29.7
chr17:7327164-7327230;7326710-7327009;7327439-7327500;-	ENSG00000215041	NEURL4	107,81,78	17,32,22	128,94,79	4,6,5	8.79009e-09	4.07451e-07	6.38993	0.805,0.624,0.699	0.954,0.911,0.912	-0.216	21.6	67,49,73	7,16,8	82.114	5.4	0.00107161	0.0307622	1.51198	1.51198	0.919,0.952	0.869,0.68,0.864	0.131	13.1
chr17:75267745-75267901;75266511-75267630;75268082-75268192;-	ENSG00000125457	MIF4GD	114,36,122	35,7,35	178,219,138	18,16,18	1.74183e-06	4.45207e-05	4.35144	0.592,0.696,0.608	0.815,0.859,0.773	-0.184	18.4	70,65,43	3,9,3	41.7	0	2.03206e-05	0.00181877	2.74022	2.74022	1.0,1.0	0.92,0.78,0.875	0.142	14.2
chr17:75574452-75574495;75574110-75574260;75574609-75574668;+	ENSG00000073350	LLGL2	13,25,11	3,4,4	26,26,12	4,0,0	0.0060207	0.0408893	1.38839	0.763,0.823,0.672	0.829,1.0,1.0	-0.19	19	8,15,3	5,7,12	1.1	0	2.51152e-05	0.00210977	2.67577	2.67577	1.0,1.0	0.554,0.625,0.163	0.553	55.3
chr17:80214614-80214765;80209281-80214328;80217031-80217192;-	ENSG00000181523	SGSH	37,26,37	0,9,2	79,63,44	1,0,0	4.5348e-05	0.000732478	3.13521	1.0,0.567,0.893	0.973,1.0,1.0	-0.171	17.1	23,27,17	0,0,0	32.67	1.6	0.000327983	0.0136918	1.86354	1.86354	0.941,0.848	1.0,1.0,1.0	-0.106	-10.6
chr17:80215032-80215138;80214165-80214328;80217031-80217192;-	ENSG00000181523	SGSH	9,15,17	0,9,2	23,30,15	1,0,0	4.78573e-05	0.00076594	3.11581	1.0,0.474,0.821	0.926,1.0,1.0	-0.21	21	9,17,11	0,0,0	19.12	1.6	1.70233e-05	0.00160779	2.79377	2.79377	0.918,0.54	1.0,1.0,1.0	-0.271	-27.1
chr17:81110913-81110959;81108474-81108509;81115769-81116224;+	ENSG00000175866	BAIAP2	10,19,6	15,20,16	2,5,0	36,48,13	1.75654e-08	7.55559e-07	6.12173	0.328,0.41,0.215	0.039,0.071,0.0	0.281	-28.1	5,7,1	44,53,38	7.26	36.55	0.00023307	0.010765	1.96799	1.96799	0.13,0.266	0.08,0.092,0.02	0.134	13.4
chr17:8231275-8231469;8230562-8230651;8231725-8231815;-	ENSG00000178971	CTC1	80,97,93	9,19,11	144,137,80	3,3,3	1.16168e-07	4.14994e-06	5.38196	0.777,0.667,0.768	0.95,0.947,0.913	-0.199	19.9	22,25,25	0,0,0	17.2	4.2	2.15284e-05	0.00190287	2.72059	2.72059	0.65,0.813	1.0,1.0,1.0	-0.268	-26.8
chr18:50274185-50274353;50273563-50273863;50274976-50275045;-	ENSG00000141644	MBD1	43,32,58	53,61,38	96,123,69	21,18,24	2.95183e-09	1.55838e-07	6.80733	0.257,0.183,0.394	0.661,0.745,0.551	-0.374	37.4	170,205,153	62,52,43	193.215	82.119	0.0016646	0.0418317	1.37849	1.37849	0.526,0.46	0.564,0.65,0.627	-0.121	-12.1
chr19:10180186-10180234;10177291-10177367;10180349-10180381;-	ENSG00000130816	DNMT1	158,208,150	329,320,321	90,107,61	409,443,399	9.99201e-16	1.71113e-13	12.7667	0.258,0.32,0.252	0.137,0.149,0.099	0.148	-14.8	162,174,115	422,502,474	275.246	457.429	4.09643e-07	8.89238e-05	4.05098	4.05098	0.313,0.303	0.225,0.208,0.155	0.112	11.2
chr19:14160592-14160696;14160111-14160297;14161311-14161626;-	ENSG00000072071	ADGRL1	37,27,35	30,16,20	119,117,61	10,10,14	3.45754e-10	2.15801e-08	7.66595	0.402,0.479,0.489	0.867,0.865,0.704	-0.355	35.5	12,8,18	1,0,0	13.8	2.18	2.93344e-06	0.000432234	3.36428	3.36428	0.793,0.208	0.876,1.0,1.0	-0.458	-45.8
chr19:18991339-18991553;18990892-18991149;18994365-18994486;-	ENSG00000064607	SUGP2	144,184,137	12,8,26	164,189,150	103,96,61	2.38168e-11	1.89704e-09	8.72192	0.816,0.895,0.66	0.37,0.421,0.476	0.368	-36.8	42,59,38	45,59,51	61.5	17.18	5.88567e-08	1.76516e-05	4.75322	4.75322	0.597,0.534	0.278,0.292,0.235	0.297	29.7
chr19:18993637-18993740;18990887-18991149;18994365-18994486;-	ENSG00000064607	SUGP2	111,147,172	12,8,26	71,84,59	103,96,61	0	0	#NUM!	0.835,0.91,0.784	0.274,0.324,0.347	0.528	-52.8	114,122,115	45,59,51	167.172	17.18	1.48459e-12	1.39061e-09	8.85679	8.85679	0.853,0.85	0.6,0.551,0.572	0.277	27.7
chr19:18993647-18993740;18990889-18991149;18994365-18995280;-	ENSG00000064607	SUGP2	103,125,156	12,8,26	60,59,57	103,96,61	0	0	#NUM!	0.831,0.9,0.775	0.25,0.261,0.349	0.549	-54.9	106,102,128	45,59,51	151.153	17.18	5.46077e-11	3.81022e-08	7.41905	7.41905	0.846,0.84	0.593,0.516,0.608	0.271	27.1
chr19:19034130-19034238;19033602-19033930;19042715-19042877;+	ENSG00000105676	ARMC6	5,4,14	0,0,0	15,19,14	0,5,3	2.39849e-05	0.000423445	3.3732	1.0,1.0,1.0	1.0,0.671,0.715	0.205	-20.5	25,17,20	0,0,0	14.26	0.6	0.00045964	0.0170999	1.76701	1.76701	1.0,0.716	1.0,1.0,1.0	-0.142	-14.2
chr19:39421074-39421113;39420948-39420996;39421282-39421299;+	ENSG00000090924	PLEKHG2	49,36,22	0,6,4	73,85,30	0,3,0	0.000810087	0.00818752	2.08685	1.0,0.821,0.807	1.0,0.956,1.0	-0.109	10.9	17,33,21	0,0,10	29.34	0	0.00149647	0.038952	1.40947	1.40947	1.0,1.0	1.0,1.0,0.625	0.125	12.5
chr19:49927693-49927815;49906824-49909884;49929325-49929429;-	ENSG00000213024	NUP62	176,94,189	43,36,62	143,136,107	88,73,58	0.000166304	0.00219495	2.65858	0.674,0.569,0.607	0.451,0.485,0.483	0.144	-14.4	143,146,134	106,109,101	253.232	108.104	0.000173604	0.00877373	2.05682	2.05682	0.564,0.552	0.427,0.425,0.423	0.133	13.3
chr19:49927693-49927848;49908104-49909884;49929325-49929435;-	ENSG00000213024	NUP62	198,107,217	43,36,62	174,151,120	88,73,58	0.000171562	0.00225234	2.64737	0.673,0.57,0.61	0.469,0.48,0.48	0.141	-14.1	155,193,153	106,109,101	275.263	108.104	0.000786266	0.0248333	1.60497	1.60497	0.556,0.554	0.418,0.465,0.427	0.118	11.8
chr19:55455635-55455845;55455259-55455330;55456348-55456489;-	ENSG00000063241	ISOC2	71,50,119	43,37,36	154,197,73	22,28,7	1.01251e-07	3.66001e-06	5.43652	0.381,0.335,0.552	0.723,0.724,0.796	-0.325	32.5	319,239,223	119,104,89	127.14	119.156	2.76219e-11	2.053e-08	7.68761	7.68761	0.308,0.272	0.528,0.489,0.511	-0.219	-21.9
chr19:740351-740483;736018-736078;746284-748326;+	ENSG00000099864	PALM	38,22,36	11,11,17	17,46,10	36,37,20	6.63459e-05	0.00100602	2.99739	0.627,0.493,0.507	0.187,0.377,0.196	0.289	-28.9	88,80,62	47,54,61	115.104	4.9	0	0	#NUM!	#NUM!	0.939,0.86	0.499,0.441,0.351	0.469	46.9
chr19:7905807-7905855;7903884-7904068;7909754-7909896;+	ENSG00000076984	MAP2K7	1,2,6	16,26,42	7,9,10	21,20,15	0.000126285	0.00172666	2.76279	0.043,0.053,0.094	0.194,0.245,0.325	-0.191	19.1	22,16,25	33,24,20	36.14	14.6	0.000764706	0.0243338	1.61379	1.61379	0.661,0.639	0.336,0.336,0.486	0.264	26.4
chr19:876973-877180;875243-875454;879936-880148;-	ENSG00000175221	MED16	93,47,116	20,25,29	177,151,97	12,5,1	1.96049e-10	1.27899e-08	7.89313	0.636,0.414,0.601	0.847,0.919,0.973	-0.363	36.3	185,164,140	5,3,0	186.232	18.19	2.06527e-07	5.06169e-05	4.2957	4.2957	0.813,0.837	0.94,0.958,1.0	-0.141	-14.1
chr2:101868028-101868037;101867211-101867309;101869621-101869797;+	ENSG00000071054	MAP4K4	45,18,27	105,71,96	46,53,54	84,87,86	0.00095088	0.00933839	2.02973	0.286,0.191,0.208	0.338,0.362,0.369	-0.128	12.8	141,146,141	270,305,247	184.172	626.607	2.0232e-06	0.000318302	3.49716	3.49716	0.217,0.211	0.33,0.311,0.35	-0.116	-11.6
chr2:111124049-111124139;111123732-111123869;111150043-111150147;+	ENSG00000153094	BCL2L11	50,70,67	1,2,5	51,54,41	13,6,3	0.00175605	0.0154217	1.81187	0.967,0.953,0.886	0.695,0.84,0.888	0.128	-12.8	19,35,12	6,2,0	7.16	0	0.00110403	0.0314159	1.50285	1.50285	1.0,1.0	0.664,0.916,1.0	0.14	14
chr2:127205899-127206090;127203371-127203571;127219988-127220299;-	ENSG00000186684	CYP27C1	18,3,11	1,1,0	16,10,15	1,2,5	0.00252921	0.02057	1.68677	0.877,0.543,1.0	0.864,0.664,0.543	0.116	-11.6	18,7,18	9,3,2	17.13	0.1	0.000117085	0.00662887	2.17856	2.17856	1.0,0.851	0.468,0.507,0.798	0.334	33.4
chr2:169497626-169497689;169493740-169493836;169499485-169499620;+	ENSG00000163093	BBS5	39,13,50	16,9,19	51,36,53	5,3,10	0.000101203	0.00143678	2.84261	0.618,0.49,0.636	0.871,0.889,0.779	-0.265	26.5	17,28,28	3,8,4	17.17	0.1	0.000286371	0.0124963	1.90322	1.90322	1.0,0.923	0.8,0.711,0.831	0.181	18.1
chr2:171414602-171414726;171392042-171392197;171434673-171434780;-	ENSG00000123600	METTL8	14,7,17	3,0,3	4,8,6	8,7,11	9.15662e-06	0.000186398	3.72956	0.701,1.0,0.74	0.201,0.365,0.215	0.553	-55.3	7,7,6	1,0,0	9.1	2.3	0.000242759	0.0110812	1.95541	1.95541	0.711,0.646	0.793,1.0,1.0	-0.253	-25.3
chr2:178372125-178372233;178361681-178361815;178373889-178374027;+	ENSG00000079156	OSBPL6	116,36,130	21,14,18	101,86,105	3,8,7	0.000141613	0.00191049	2.71886	0.748,0.58,0.795	0.948,0.852,0.889	-0.189	18.9	43,45,23	2,2,2	21.59	7.12	0.000281795	0.0123598	1.90799	1.90799	0.636,0.741	0.926,0.929,0.87	-0.22	-22
chr2:219243778-219243942;219243501-219243631;219245228-219245444;-	ENSG00000163521	GLB1L	5,5,5	2,1,0	5,7,7	4,11,3	0.0065027	0.0433724	1.36279	0.52,0.684,1.0	0.351,0.216,0.502	0.378	-37.8	3,1,4	4,4,1	0	6.3	0.000192253	0.00941151	2.02634	2.02634	0.0,0.0	0.264,0.107,0.656	-0.342	-34.2
chr2:46588074-46588179;46581284-46581591;46592474-46592583;-	ENSG00000151665	PIGF	145,144,221	186,217,189	191,212,223	111,166,193	0.00190169	0.0164126	1.78482	0.298,0.265,0.389	0.483,0.41,0.386	-0.109	10.9	59,62,65	113,129,114	30.24	107.114	6.87805e-05	0.00449202	2.34756	2.34756	0.142,0.11	0.235,0.22,0.251	-0.109	-10.9
chr20:1455713-1455719;1454966-1455132;1458199-1458274;-	ENSG00000088833	NSFL1C	32,11,43	164,86,144	57,56,47	127,139,156	0.00133433	0.0123433	1.90857	0.157,0.109,0.222	0.3,0.278,0.223	-0.104	10.4	153,160,143	182,163,110	126.132	193.24	0.000372595	0.0149341	1.82582	1.82582	0.386,0.346	0.447,0.486,0.556	-0.13	-13
chr21:37421773-37421866;37420298-37420384;37472683-37472880;+	ENSG00000157540	DYRK1A	18,8,29	35,26,32	4,3,5	14,21,19	0.0044708	0.0323639	1.48994	0.228,0.15,0.342	0.141,0.076,0.131	0.124	-12.4	58,65,52	110,132,99	29.44	136.137	0.000302743	0.0129626	1.88731	1.88731	0.116,0.165	0.246,0.233,0.245	-0.101	-10.1
chr22:21975904-21976187;21975639-21975807;21982729-21982793;-	ENSG00000100038	TOP3B	52,51,56	32,23,28	33,31,46	49,53,43	5.36354e-06	0.00011919	3.92376	0.332,0.405,0.38	0.171,0.152,0.247	0.182	-18.2	11,10,13	10,7,15	24.31	9.7	0.00208629	0.0488892	1.31079	1.31079	0.48,0.605	0.276,0.331,0.231	0.263	26.3
chr22:31861367-31861433;31857444-31857553;31870589-31870744;+	ENSG00000100150	DEPDC5	10,8,8	18,37,19	2,0,4	22,28,12	0.00116364	0.0110248	1.95763	0.267,0.124,0.216	0.056,0.0,0.179	0.124	-12.4	4,10,4	34,37,33	0	25.41	1.59908e-05	0.00152928	2.81551	2.81551	0.0,0.0	0.076,0.158,0.078	-0.104	-10.4
chr22:46292202-46292328;46289825-46289899;46292790-46292933;+	ENSG00000075234	TTC38	63,77,75	22,13,14	77,83,36	37,37,23	0.00116533	0.0110357	1.9572	0.588,0.747,0.727	0.509,0.528,0.438	0.196	-19.6	34,31,14	117,85,77	23.38	51.47	0.00153905	0.0396309	1.40197	1.40197	0.197,0.305	0.136,0.165,0.09	0.121	12.1
chr3:113401583-113401739;113401239-113401287;113403851-113404016;-	ENSG00000206530	CFAP44	41,46,56	6,5,5	59,42,50	3,1,1	0.00361539	0.0272672	1.56436	0.752,0.804,0.833	0.897,0.949,0.957	-0.138	13.8	67,69,28	10,9,6	46.36	0	2.42299e-07	5.72661e-05	4.2421	4.2421	1.0,1.0	0.767,0.79,0.696	0.249	24.9
chr3:15632590-15632866;15601763-15602310;15635423-15635429;+	ENSG00000169814	BTD	3,0,3	5,10,10	6,6,4	3,2,0	0.000213079	0.00270045	2.56856	0.158,0.0,0.086	0.384,0.483,1.0	-0.541	54.1	19,17,9	5,2,2	6.7	9.5	0.000980785	0.0289823	1.53787	1.53787	0.19,0.33	0.572,0.75,0.613	-0.385	-38.5
chr3:184387373-184387477;184387050-184387107;184387930-184388033;+	ENSG00000090539	CHRD	7,8,9	2,6,3	29,23,17	3,1,1	0.000645353	0.00681676	2.16642	0.656,0.421,0.621	0.841,0.926,0.903	-0.324	32.4	41,24,18	3,2,3	10.11	0	0.00147502	0.0385404	1.41408	1.41408	1.0,1.0	0.89,0.876,0.78	0.151	15.1
chr3:27409355-27409530;27404829-27404963;27411641-27411748;-	ENSG00000033867	SLC4A7	32,48,33	8,19,3	70,77,98	0,2,4	1.58918e-07	5.48407e-06	5.2609	0.625,0.513,0.821	1.0,0.941,0.911	-0.298	29.8	246,304,253	8,12,12	145.154	19.29	2.62387e-08	8.97089e-06	5.04716	5.04716	0.779,0.71	0.934,0.921,0.907	-0.176	-17.6
chr3:48632244-48632337;48631879-48632044;48632973-48633084;-	ENSG00000225697	SLC26A6	6,22,19	7,17,13	36,38,11	9,8,6	0.00430025	0.0313286	1.50406	0.33,0.426,0.456	0.696,0.731,0.512	-0.242	24.2	54,54,52	14,4,9	65.68	3.1	0.000138897	0.0075021	2.12482	2.12482	0.93,0.977	0.704,0.893,0.781	0.161	16.1
chr3:48715314-48715527;48695089-48695418;48717156-48717188;-	ENSG00000068745	IP6K2	57,86,89	22,19,43	43,38,25	78,82,33	2.22566e-12	2.21757e-10	9.65412	0.489,0.626,0.434	0.169,0.146,0.219	0.338	-33.8	14,20,15	71,62,48	20.35	34.35	6.36493e-05	0.00425027	2.37158	2.37158	0.196,0.292	0.075,0.118,0.114	0.142	14.2
chr3:49999439-49999513;49975322-49975392;50048244-50048319;+	ENSG00000004534	RBM6	106,106,101	54,68,59	143,149,92	39,40,30	1.28987e-05	0.000249417	3.60307	0.552,0.495,0.518	0.697,0.701,0.658	-0.164	16.4	145,257,138	45,40,34	141.181	17.19	0.00175748	0.0433845	1.36267	1.36267	0.847,0.864	0.683,0.811,0.731	0.114	11.4
chr3:9818554-9818920;9817644-9817759;9820545-9820616;+	ENSG00000214021	TTLL3	11,110,88	11,11,7	154,157,138	4,6,5	0.00108057	0.0104142	1.98237	0.203,0.718,0.762	0.907,0.869,0.875	-0.323	32.3	12,19,16	1,0,0	23.6	10	0.000348639	0.0142326	1.84672	1.84672	0.401,1.0	0.777,1.0,1.0	-0.225	-22.5
chr4:108852901-108852925;108852235-108852280;108859655-108859733;-	ENSG00000188517	COL25A1	15,4,13	70,106,81	44,42,30	33,27,34	0	0	#NUM!	0.152,0.031,0.119	0.528,0.566,0.425	-0.406	40.6	5,1,4	5,0,7	0	2.2	3.57941e-05	0.00275316	2.56017	2.56017	0.0,0.0	0.463,1.0,0.33	-0.598	-59.8
chr4:15684849-15684959;15681756-15681901;15686235-15686396;+	ENSG00000237765	FAM200B	5,8,16	27,15,23	0,1,6	27,53,32	1.13198e-06	3.0709e-05	4.51273	0.09,0.221,0.27	0.0,0.01,0.091	0.16	-16	6,6,9	70,46,46	18.19	32.32	1.21532e-06	0.000210919	3.67588	3.67588	0.245,0.255	0.047,0.07,0.101	0.177	17.7
chr4:1951998-1952231;1951071-1951203;1953323-1953446;+	ENSG00000109685	NSD2	102,81,125	12,7,8	118,114,102	2,2,0	4.26914e-07	1.30406e-05	4.8847	0.748,0.802,0.845	0.954,0.952,1.0	-0.17	17	122,129,76	2,0,3	136.119	11.11	8.28641e-06	0.000931935	3.03061	3.03061	0.829,0.809	0.96,1.0,0.908	-0.137	-13.7
chr4:3948089-3948220;3942910-3943372;3953110-3953173;-	ENSG00000251669	FAM86EP	28,11,32	5,4,3	2,5,17	4,5,6	0.00704748	0.0462296	1.33508	0.732,0.573,0.839	0.196,0.328,0.58	0.347	-34.7	1,0,0	3,6,1	2.6	2.2	6.57954e-06	0.00078057	3.10759	3.10759	0.348,0.616	0.151,0.0,0.0	0.432	43.2
chr4:67720421-67721051;67701260-67701484;67728539-67728686;+	ENSG00000248049	UBA6-AS1	363,136,368	0,5,3	156,210,264	8,5,9	0.000784749	0.00797556	2.09824	1.0,0.818,0.953	0.764,0.874,0.829	0.101	-10.1	100,143,101	6,13,9	111.107	1.1	5.17317e-06	0.000655067	3.18371	3.18371	0.955,0.954	0.762,0.679,0.683	0.246	24.6
chr4:82842139-82842481;82828999-82829058;82844385-82844460;-	ENSG00000138674	SEC31A	237,144,255	73,50,52	267,357,260	37,40,49	0.000346404	0.00405618	2.39188	0.465,0.435,0.568	0.659,0.705,0.587	-0.161	16.1	770,774,641	75,58,69	520.529	131.144	9.21485e-15	1.23549e-11	10.9082	10.9082	0.548,0.528	0.758,0.803,0.739	-0.229	-22.9
chr4:82842184-82842481;82828999-82829058;82844385-82844509;-	ENSG00000138674	SEC31A	190,106,215	73,50,52	235,292,212	37,40,49	0.000427953	0.00481625	2.31729	0.435,0.386,0.551	0.653,0.684,0.562	-0.176	17.6	552,551,471	75,58,69	391.388	131.144	1.10134e-13	1.3448e-10	9.87134	9.87134	0.5,0.475	0.712,0.761,0.696	-0.235	-23.5
chr5:131710577-131710661;131709200-131709272;131716564-131716656;-	ENSG00000217128	FNIP1	18,8,24	19,23,23	47,26,20	12,13,7	5.20117e-05	0.00082187	3.0852	0.362,0.172,0.384	0.701,0.545,0.631	-0.32	32	96,112,80	84,122,56	64.44	109.124	3.18045e-06	0.00045854	3.33862	3.33862	0.273,0.185	0.423,0.37,0.478	-0.195	-19.5
chr5:139477328-139477515;139475532-139476454;139478269-139478508;-	ENSG00000184584	STING1	0,0,8	4,1,0	8,11,8	0,0,0	1.71438e-05	0.000319117	3.49605	0.0,0.0,1.0	1.0,1.0,1.0	-0.667	66.7	81,66,38	2,0,0	68.9	7.3	0.000192903	0.00942729	2.02561	2.02561	0.812,0.93	0.947,1.0,1.0	-0.111	-11.1
chr5:150391543-150391795;150389886-150390023;150391956-150394916;+	ENSG00000070814	TCOF1	139,86,170	112,88,125	259,257,234	79,103,76	1.70404e-11	1.40634e-09	8.85191	0.292,0.245,0.311	0.521,0.453,0.505	-0.21	21	118,130,125	83,59,77	121.103	112.112	0.00117518	0.0326525	1.48608	1.48608	0.287,0.255	0.347,0.451,0.377	-0.121	-12.1
chr5:34813573-34813660;34812179-34812208;34814582-34814669;+	ENSG00000039560	RAI14	89,39,87	146,43,132	115,106,161	84,62,121	4.40004e-07	1.3366e-05	4.874	0.264,0.348,0.28	0.447,0.502,0.44	-0.166	16.6	361,417,367	173,173,138	736.768	147.182	6.39653e-08	1.86123e-05	4.7302	4.7302	0.76,0.728	0.569,0.604,0.627	0.144	14.4
chr5:65655635-65655653;65652500-65652545;65658367-65658501;+	ENSG00000113597	TRAPPC13	84,39,100	50,21,43	33,61,68	31,53,54	0.00486759	0.0346126	1.46077	0.595,0.619,0.67	0.482,0.502,0.524	0.125	-12.5	49,76,58	31,41,49	66.73	16.22	0.000150164	0.00792391	2.10106	2.10106	0.786,0.748	0.585,0.623,0.514	0.193	19.3
chr6:167913402-167913423;167911283-167911489;167914167-167914313;+	ENSG00000130396	AFDN	176,166,173	83,61,85	112,125,148	111,114,140	1.42621e-08	6.32332e-07	6.19905	0.645,0.7,0.635	0.463,0.484,0.475	0.186	-18.6	7,12,15	27,18,45	20.35	13.22	1.14887e-05	0.0011849	2.92632	2.92632	0.574,0.583	0.185,0.369,0.226	0.319	31.9
chr6:30561327-30561508;30558149-30558212;30561833-30562124;+	ENSG00000204576	PRR3	268,84,303	7,1,6	111,200,302	26,29,9	1.71818e-06	4.4122e-05	4.35534	0.94,0.972,0.954	0.636,0.738,0.932	0.187	-18.7	32,38,37	29,27,27	29.28	9.8	0.00182429	0.0444558	1.35207	1.35207	0.594,0.613	0.333,0.389,0.383	0.235	23.5
chr6:44135327-44135366;44135016-44135096;44136348-44136439;+	ENSG00000137216	TMEM63B	70,212,81	2,7,4	62,62,48	10,17,7	1.72571e-07	5.91762e-06	5.22785	0.964,0.958,0.939	0.825,0.735,0.839	0.154	-15.4	113,112,127	12,21,7	127.126	0	3.94051e-10	2.34303e-07	6.63022	6.63022	1.0,1.0	0.882,0.809,0.935	0.125	12.5
chr6:56468981-56468999;56466077-56466195;56469882-56469957;-	ENSG00000151914	DST	129,262,125	28,59,20	150,140,157	9,9,12	1.29376e-07	4.57998e-06	5.33914	0.801,0.795,0.845	0.936,0.931,0.92	-0.115	11.5	140,144,156	86,102,122	270.252	20.27	0	0	#NUM!	#NUM!	0.923,0.893	0.592,0.558,0.533	0.347	34.7
chr7:140345868-140345970;140337283-140337349;140348625-140348767;-	ENSG00000157800	SLC37A3	68,86,89	2,5,3	70,53,67	7,9,11	0.000321796	0.00380631	2.4195	0.949,0.905,0.942	0.846,0.764,0.77	0.139	-13.9	19,4,11	1,0,0	19.14	2.6	3.81424e-05	0.00288192	2.54032	2.54032	0.85,0.581	0.919,1.0,1.0	-0.257	-25.7
chr7:150369670-150369868;150368789-150368941;150371227-150371392;+	ENSG00000214022	REPIN1	41,33,99	19,28,27	106,103,79	32,16,6	0.00385406	0.028735	1.54159	0.455,0.313,0.587	0.562,0.714,0.836	-0.252	25.2	72,69,39	10,9,3	38.37	13.13	0.00125984	0.0343761	1.46374	1.46374	0.558,0.551	0.756,0.768,0.849	-0.237	-23.7
chr7:56074113-56074218;56072996-56073111;56074585-56074736;+	ENSG00000129103	SUMF2	71,38,49	47,46,36	94,101,60	29,22,33	0.000465206	0.00516477	2.28695	0.451,0.31,0.425	0.638,0.714,0.497	-0.221	22.1	63,91,92	38,58,45	64.83	18.25	0.00173874	0.0430536	1.36599	1.36599	0.677,0.661	0.494,0.48,0.546	0.162	16.2
chr7:64830939-64831076;64814917-64815044;64831450-64831803;+	ENSG00000197008	ZNF138	31,27,71	24,29,14	56,60,66	10,8,12	0.00197617	0.0169051	1.77198	0.381,0.308,0.708	0.728,0.782,0.724	-0.279	27.9	32,34,27	14,15,6	26.24	4	0.00153811	0.0396309	1.40197	1.40197	0.773,1.0	0.544,0.542,0.702	0.291	29.1
chr7:849922-850033;843340-843520;851383-851481;+	ENSG00000164828	SUN1	72,182,118	5,10,8	85,81,60	22,23,16	4.94446e-09	2.43627e-07	6.61327	0.884,0.906,0.887	0.672,0.651,0.665	0.23	-23	77,106,99	41,40,22	66.98	6.6	4.61886e-07	9.83904e-05	4.00705	4.00705	0.863,0.904	0.519,0.604,0.721	0.269	26.9
chr7:90216490-90216603;90211739-90212045;90225049-90225574;+	ENSG00000157214	STEAP2	9,10,16	2,7,4	9,12,13	0,0,0	7.15919e-09	3.38794e-07	6.47006	0.703,0.429,0.678	1.0,1.0,1.0	-0.397	39.7	8,3,8	0,0,0	8.6	5.3	2.33857e-08	8.20045e-06	5.08616	5.08616	0.477,0.533	1.0,1.0,1.0	-0.495	-49.5
chr7:90216494-90216603;90211872-90212045;90225049-90225346;+	ENSG00000157214	STEAP2	7,7,12	2,7,4	9,10,13	0,0,0	1.21176e-09	6.87416e-08	7.16278	0.652,0.348,0.616	1.0,1.0,1.0	-0.461	46.1	4,3,3	0,0,0	4.7	5.3	3.78912e-09	1.57985e-06	5.80138	5.80138	0.317,0.575	1.0,1.0,1.0	-0.554	-55.4
chr8:22206853-22206981;22201117-22201928;22207302-22207516;+	ENSG00000168487	BMP1	26,28,31	3,8,5	66,74,34	2,0,2	7.33908e-06	0.000154211	3.81189	0.811,0.634,0.754	0.942,1.0,0.894	-0.212	21.2	175,231,232	11,4,1	100.115	19.8	6.82443e-06	0.000804566	3.09444	3.09444	0.74,0.886	0.896,0.969,0.992	-0.139	-13.9
chr9:127397904-127398111;127397375-127397538;127399906-127400006;+	ENSG00000136856	SLC2A8	14,8,16	2,3,3	55,69,24	0,4,2	0.0068324	0.0450777	1.34604	0.725,0.501,0.668	1.0,0.867,0.819	-0.264	26.4	74,71,64	6,5,7	44.52	0	9.55228e-06	0.00103514	2.985	2.985	1.0,1.0	0.838,0.856,0.793	0.171	17.1
chr9:127732563-127732691;127731523-127732278;127733384-127733560;-	ENSG00000160404	TOR2A	45,21,36	35,29,32	99,102,62	23,30,20	2.00201e-08	8.4653e-07	6.07236	0.388,0.264,0.357	0.68,0.627,0.605	-0.301	30.1	74,61,61	4,2,5	54.49	11.1	0.00040389	0.0157545	1.8026	1.8026	0.726,0.726	0.909,0.943,0.868	-0.181	-18.1
chr9:137453730-137453820;137452735-137453180;137454390-137454432;-	ENSG00000165802	NSMF	107,102,109	12,10,14	209,179,75	10,0,0	2.55109e-07	8.3214e-06	5.0798	0.838,0.856,0.819	0.924,1.0,1.0	-0.137	13.7	222,222,136	6,8,9	185.206	39.25	2.67219e-08	9.09063e-06	5.04141	5.04141	0.748,0.837	0.959,0.945,0.904	-0.143	-14.3
chr9:5944870-5944960;5929043-5929159;5954015-5954095;-	ENSG00000183354	KIAA2026	54,19,58	6,11,5	40,41,79	1,3,3	0.00196512	0.0168474	1.77347	0.84,0.501,0.871	0.959,0.888,0.939	-0.191	19.1	26,18,15	14,2,3	32.25	2	0.000178622	0.00896769	2.04732	2.04732	0.909,1.0	0.537,0.849,0.758	0.24	24
chrX:111708026-111708393;111689086-111689197;111708964-111708998;+	ENSG00000101901	ALG13	69,113,208	6,2,7	286,302,320	1,0,3	5.83498e-06	0.0001278	3.89347	0.745,0.935,0.883	0.986,1.0,0.964	-0.129	12.9	52,66,68	0,0,0	35.3	2.6	2.98377e-07	6.8009e-05	4.16743	4.16743	0.835,0.592	1.0,1.0,1.0	-0.286	-28.6
chrX:134772142-134772283;134771095-134771354;134781820-134781917;-	ENSG00000156504	FAM122B	107,148,131	15,18,13	212,181,168	1,4,4	9.46976e-11	6.6361e-09	8.17809	0.77,0.794,0.826	0.99,0.955,0.952	-0.169	16.9	54,77,53	0,2,0	28.26	7.2	4.83488e-06	0.000620797	3.20705	3.20705	0.673,0.87	1.0,0.952,1.0	-0.212	-21.2
chrX:150462771-150462846;150445453-150445612;150469744-150469982;+	ENSG00000013619	MAMLD1	8,5,8	0,0,0	2,4,3	1,4,0	0.00290821	0.0229244	1.6397	1.0,1.0,1.0	0.556,0.385,1.0	0.353	-35.3	14,2,3	3,3,0	13.3	0	0.000947049	0.0282668	1.54872	1.54872	1.0,1.0	0.757,0.308,1.0	0.312	31.2
chrX:23734340-23734367;23733171-23733217;23735918-23736016;-	ENSG00000123130	ACOT9	122,52,111	14,23,17	77,81,114	37,53,34	0.00323102	0.024945	1.60302	0.878,0.65,0.843	0.631,0.557,0.734	0.15	-15	195,191,189	84,110,80	313.279	43.53	8.53539e-12	7.11758e-09	8.14767	8.14767	0.861,0.817	0.663,0.595,0.667	0.197	19.7

## Sheet: MBNL1,2 KD HeLa 
AS events changes in MBNL1, MBNL2 KD HeLa cells (Han et al., 2013), FDR ≤ 0.05, -0.1 ≤ ΔPSI ≥ 0.1
ID	GeneID	geneSymbol	chr	exonStart_0base	exonEnd	upstreamES	upstreamEE	downstreamES	downstreamEE	ID	IJC_SAMPLE_1	SJC_SAMPLE_1	IJC_SAMPLE_2	SJC_SAMPLE_2	IncFormLen	SkipFormLen	PValue	FDR	"-log(FDR)"	IncLevel1	IncLevel2	IncLevelDifference	IncLevelDifference, 0-100% scale
62062	ENSG00000240602	AADACP1	chr3	151776803	151776975	151775694	151775764	151783831	151784421	62062	6	4	4	0	246	74	0.000362347	0.0274494	1.56147	0.311	1	-0.689	-68.9
1068	ENSG00000215458	AATBC	chr21	43806963	43807239	43805757	43806588	43808800	43809451	1068	2	0	2	2	350	74	0.000360653	0.0274125	1.56205	1	0.175	0.825	82.5
47670	ENSG00000107331	ABCA2	chr9	137023837	137023840	137022940	137023052	137024142	137024236	47670	40	41	9	62	77	74	1.96369e-06	0.00108249	2.96558	0.484	0.122	0.362	36.2
5564	ENSG00000154265	ABCA5	chr17	69325698	69325817	69314313	69314430	69327051	69327111	5564	6	4	7	0	193	74	0.000249682	0.0208597	1.68069	0.365	1	-0.635	-63.5
10154	ENSG00000140526	ABHD2	chr15	89102396	89102576	89090282	89090372	89113724	89113824	10154	1	2	1	0	254	74	0.000243462	0.0203953	1.69047	0.127	1	-0.873	-87.3
65671	ENSG00000011198	ABHD5	chr3	43690380	43690710	43690112	43690202	43699275	43699361	65671	13	3	13	0	404	74	0.000750109	0.0471126	1.32686	0.443	1	-0.557	-55.7
53604	ENSG00000154175	ABI3BP	chr3	100835600	100835660	100834683	100834773	100846371	100846446	53604	4	0	2	5	134	74	6.69902e-05	0.00780029	2.10789	1	0.181	0.819	81.9
77501	ENSG00000267778	AC004221.1	chr19	1238403	1239040	1238178	1238226	1239363	1239522	77501	1	1	3	0	711	74	0.00061165	0.0405185	1.39235	0.094	1	-0.906	-90.6
51560	ENSG00000267575	AC006504.5	chr19	27797753	27798176	27793442	27793609	27805604	27805811	51560	236	12	213	1	497	74	0.000568588	0.0384077	1.41558	0.745	0.969	-0.224	-22.4
7910	ENSG00000286221	AC009070.1	chr16	80840118	80840222	80828737	80830757	81006733	81006880	7910	7	0	1	2	178	74	0.000326939	0.0253265	1.59642	1	0.172	0.828	82.8
71829	ENSG00000246089	AC016065.1	chr8	6406527	6406708	6405596	6406371	6407081	6407142	71829	10	0	9	4	255	74	0.000265537	0.0217431	1.66268	1	0.395	0.605	60.5
68255	ENSG00000251131	AC025171.3	chr5	43023918	43024097	43019235	43019316	43024198	43024607	68255	6	3	7	0	253	74	0.000467304	0.0331244	1.47985	0.369	1	-0.631	-63.1
68256	ENSG00000251131	AC025171.3	chr5	43023918	43024109	43019235	43019316	43024198	43024588	68256	4	3	9	0	265	74	0.000157208	0.0148184	1.8292	0.271	1	-0.729	-72.9
30748	ENSG00000240207	AC080013.1	chr3	158733950	158734037	158732262	158732528	158740388	158740466	30748	0	1	6	1	161	74	0.000543587	0.0371913	1.42956	0	0.734	-0.734	-73.4
88564	ENSG00000267426	AC087289.3	chr17	75905657	75905744	75904539	75904719	75908120	75908196	88564	1	0	1	2	161	74	0.000698677	0.0446117	1.35055	1	0.187	0.813	81.3
10855	ENSG00000259316	AC087632.2	chr15	64373697	64373764	64300318	64300723	64376742	64376905	10855	10	0	5	4	141	74	0.000142962	0.0137914	1.86039	1	0.396	0.604	60.4
35345	ENSG00000273155	AC092587.1	chr2	99156300	99156426	99154997	99155051	99186176	99186254	35345	12	5	13	0	200	74	0.000283519	0.0228817	1.64051	0.47	1	-0.53	-53
68599	ENSG00000253816	AC138866.1	chr5	70225607	70225795	70221930	70222015	70258881	70258930	68599	1	0	5	4	262	74	0.000429807	0.0312928	1.50456	1	0.261	0.739	73.9
9210	ENSG00000183458	AC138932.1	chr16	14919862	14920083	14919244	14919428	14920271	14920387	9210	85	7	90	0	295	74	0.000264066	0.0216513	1.66452	0.753	1	-0.247	-24.7
69616	ENSG00000248596	AC139491.2	chr5	176146088	176146207	176145024	176145195	176146965	176147105	69616	0	1	7	1	193	74	0.000543954	0.0371913	1.42956	0	0.729	-0.729	-72.9
85115	ENSG00000287394	AC244102.4	chrX	152639659	152639794	152635881	152635987	152697594	152697653	85115	10	7	5	0	209	74	0.000460379	0.0327841	1.48434	0.336	1	-0.664	-66.4
6569	ENSG00000278540	ACACA	chr17	37345252	37345382	37339803	37339850	37365442	37365750	6569	8	0	2	3	204	74	7.30624e-05	0.0079212	2.10121	1	0.195	0.805	80.5
15602	ENSG00000111271	ACAD10	chr12	111688057	111688218	111686076	111686239	111690451	111690553	15602	5	0	1	3	235	74	1.83943e-05	0.00461652	2.33569	1	0.095	0.905	90.5
2939	ENSG00000130402	ACTN4	chr19	38710256	38710342	38709394	38709476	38711275	38711361	2939	3315	55	2087	520	160	74	0	0	#NUM!	0.965	0.65	0.315	31.5
2942	ENSG00000130402	ACTN4	chr19	38711275	38711361	38710256	38710342	38714468	38714561	2942	69	2439	571	1470	160	74	0	0	#NUM!	0.013	0.152	-0.139	-13.9
50658	ENSG00000197140	ADAM32	chr8	39211143	39211324	39186908	39187045	39221609	39221702	50658	2	2	3	0	255	74	0.000706556	0.0448794	1.34795	0.225	1	-0.775	-77.5
86584	ENSG00000160323	ADAMTS13	chr9	133438245	133438366	133437748	133437897	133439365	133439446	86584	1	0	3	7	195	74	0.000632067	0.0415589	1.38134	1	0.14	0.86	86
86585	ENSG00000160323	ADAMTS13	chr9	133443375	133443561	133440343	133440525	133444862	133445052	86585	2	0	1	2	260	74	0.000213869	0.0186765	1.7287	1	0.125	0.875	87.5
70369	ENSG00000174233	ADCY6	chr12	48774690	48774778	48773939	48774098	48775302	48775450	70369	21	6	19	0	162	74	0.000404769	0.0298929	1.52443	0.615	1	-0.385	-38.5
29803	ENSG00000087274	ADD1	chr4	2926641	2926675	2926013	2926112	2928170	2928523	29803	37	443	87	328	108	74	2.45571e-06	0.00128488	2.89114	0.054	0.154	-0.1	-10
18899	ENSG00000148700	ADD3	chr10	110132304	110132400	110130362	110130486	110133325	110135565	18899	159	37	221	15	170	74	0.000226998	0.0194651	1.71074	0.652	0.865	-0.213	-21.3
35700	ENSG00000150471	ADGRL3	chr4	61383123	61383189	61201257	61201765	61497120	61497348	35700	4	3	9	0	140	74	0.000702182	0.0447193	1.3495	0.413	1	-0.587	-58.7
598	ENSG00000239900	ADSL	chr22	40353072	40353117	40346499	40346711	40358863	40359035	598	2	3	1	0	119	74	0.000504504	0.0352354	1.45302	0.293	1	-0.707	-70.7
28402	ENSG00000183077	AFMID	chr17	78205092	78205190	78204827	78204900	78205439	78205518	28402	8	5	5	0	172	74	0.000553884	0.0376202	1.42458	0.408	1	-0.592	-59.2
20247	ENSG00000188234	AGAP4	chr10	45848842	45848912	45847859	45847954	45853654	45853875	20247	2	9	1	0	144	74	0.000649347	0.0423114	1.37354	0.102	1	-0.898	-89.8
49395	ENSG00000188157	AGRN	chr1	1051031	1051043	1050725	1050837	1051252	1051369	49395	17	923	200	640	86	74	0	0	#NUM!	0.016	0.212	-0.196	-19.6
76266	ENSG00000155085	AK9	chr6	109656755	109656884	109644504	109644688	109659227	109659325	76266	43	8	54	0	203	74	5.36781e-05	0.00747437	2.12643	0.662	1	-0.338	-33.8
11821	ENSG00000142208	AKT1	chr14	104793126	104793210	104792597	104792722	104795483	104795751	11821	34	46	58	15	158	74	8.75587e-06	0.00314295	2.50266	0.257	0.644	-0.387	-38.7
11822	ENSG00000142208	AKT1	chr14	104793126	104793304	104792597	104792722	104795483	104795504	11822	95	46	119	15	252	74	6.33788e-05	0.00771722	2.11254	0.378	0.7	-0.322	-32.2
52922	ENSG00000285733	AL031315.1	chr6	169458220	169458464	169457533	169457634	169582835	169582934	52922	3	4	4	0	318	74	7.24813e-05	0.00790635	2.10202	0.149	1	-0.851	-85.1
52923	ENSG00000285733	AL031315.1	chr6	169572418	169572540	169457533	169457634	169582835	169582934	52923	5	4	7	0	196	74	0.000173744	0.0160343	1.79495	0.321	1	-0.679	-67.9
45153	ENSG00000213204	AL049697.1	chr6	87461021	87461165	87434859	87435053	87464019	87464310	45153	2	0	1	2	218	74	0.000320504	0.0249691	1.6026	1	0.145	0.855	85.5
13052	ENSG00000258526	AL049828.1	chr14	39433487	39433729	39432598	39432675	39470317	39470400	13052	1	5	2	0	316	74	4.29308e-05	0.00652418	2.18547	0.045	1	-0.955	-95.5
53207	ENSG00000230615	AL139220.2	chr1	44050949	44051158	44047946	44048486	44051289	44051494	53207	11	0	3	4	283	74	1.63173e-05	0.00432374	2.36414	1	0.164	0.836	83.6
53213	ENSG00000230615	AL139220.2	chr1	44074837	44074963	44051289	44051494	44076090	44076278	53213	1	0	1	2	200	74	0.000424548	0.0309464	1.50939	1	0.156	0.844	84.4
84247	ENSG00000281566	AL157778.1	chrX	98578985	98579074	98573858	98573932	98644527	98644574	84247	2	4	2	0	163	74	0.000181564	0.0165825	1.78035	0.185	1	-0.815	-81.5
25859	ENSG00000257524	AL157935.2	chr9	127878386	127878423	127874610	127874649	127879513	127879624	25859	1	0	2	3	111	74	0.000601884	0.0401733	1.39606	1	0.308	0.692	69.2
25860	ENSG00000257524	AL157935.2	chr9	127878386	127878479	127874610	127874649	127879513	127879624	25860	2	0	1	3	167	74	6.12572e-05	0.00771722	2.11254	1	0.129	0.871	87.1
24792	ENSG00000285743	AL158210.1	chr10	6817048	6817126	6781303	6781486	6821786	6821972	24792	2	0	1	2	152	74	0.000723442	0.0456234	1.34081	1	0.196	0.804	80.4
53585	ENSG00000238005	AL391832.2	chr1	234962313	234962415	234961416	234961566	234962545	234962635	53585	3	0	1	3	176	74	4.77057e-05	0.00689777	2.16129	1	0.123	0.877	87.7
53704	ENSG00000286863	AL513166.1	chr1	72533763	72533811	72283252	72283405	72555210	72555398	53704	6	4	4	0	122	74	0.000690272	0.0443009	1.35359	0.476	1	-0.524	-52.4
75483	ENSG00000232295	AL589935.1	chr6	71284859	71284940	71251363	71251644	71310295	71310340	75483	2	0	1	2	155	74	0.000692655	0.0444076	1.35254	1	0.193	0.807	80.7
87260	ENSG00000159063	ALG8	chr11	78138709	78138767	78124020	78124214	78139493	78139630	87260	1	4	2	0	132	74	9.7468e-05	0.0100462	1.998	0.123	1	-0.877	-87.7
10822	ENSG00000166839	ANKDD1A	chr15	64944651	64944747	64943483	64943582	64947403	64947593	10822	2	3	2	0	170	74	0.000183488	0.0166397	1.77885	0.225	1	-0.775	-77.5
54208	ENSG00000144504	ANKMY1	chr2	240529036	240529509	240525684	240525849	240552913	240553057	54208	163	19	180	4	547	74	0.000703311	0.0447193	1.3495	0.537	0.859	-0.322	-32.2
26695	ENSG00000136938	ANP32B	chr9	98002275	98002387	97998555	97998678	98004934	98005135	26695	9	9	10	0	186	74	3.47477e-05	0.00609467	2.21505	0.285	1	-0.715	-71.5
19585	ENSG00000122359	ANXA11	chr10	80180940	80181455	80172833	80172869	80205342	80205522	19585	226	192	302	119	589	74	0.000149752	0.0143122	1.84429	0.129	0.242	-0.113	-11.3
57261	ENSG00000196975	ANXA4	chr2	69803392	69803515	69781519	69781574	69804532	69804627	57261	6	0	5	4	197	74	0.000237022	0.0199915	1.69916	1	0.32	0.68	68
61943	ENSG00000277693	AP003900.1	chr21	10340413	10340478	10336888	10338566	10342615	10342669	61943	6	6	17	0	139	74	1.16071e-05	0.0037015	2.43162	0.347	1	-0.653	-65.3
52896	ENSG00000152056	AP1S3	chr2	223776048	223776158	223765267	223765350	223777690	223777869	52896	1	0	1	2	184	74	0.00051461	0.0356188	1.44832	1	0.167	0.833	83.3
35980	ENSG00000163697	APBB2	chr4	40935076	40935139	40934613	40934699	40944864	40945070	35980	72	4	47	17	137	74	0.000302643	0.0240169	1.61948	0.907	0.599	0.308	30.8
19476	ENSG00000142192	APP	chr21	25997359	25997416	25982343	25982477	26021839	26022042	19476	584	170	438	283	131	74	1.16908e-05	0.0037015	2.43162	0.66	0.466	0.194	19.4
30343	ENSG00000186635	ARAP1	chr11	72692752	72692785	72688454	72688537	72693324	72693470	30343	87	114	32	167	107	74	2.62677e-07	0.000184292	3.73449	0.345	0.117	0.228	22.8
7132	ENSG00000006740	ARHGAP44	chr17	12974088	12974310	12958716	12958897	12980057	12980233	7132	14	5	5	0	296	74	0.000793346	0.0492273	1.30779	0.412	1	-0.588	-58.8
68466	ENSG00000074964	ARHGEF10L	chr1	17634547	17634562	17632320	17632466	17634834	17635016	68466	34	36	12	57	89	74	0.000151531	0.0144599	1.83984	0.44	0.149	0.291	29.1
56764	ENSG00000214694	ARHGEF33	chr2	38971869	38971944	38966005	38966145	38973706	38973869	56764	4	8	4	0	149	74	0.000113064	0.0113505	1.94498	0.199	1	-0.801	-80.1
72848	ENSG00000174225	ARL13A	chrX	100988377	100988558	100988192	100988283	100990561	100990829	72848	1	0	1	2	255	74	0.000241236	0.0202363	1.69387	1	0.127	0.873	87.3
60482	ENSG00000113966	ARL6	chr3	97765990	97766089	97764520	97764977	97766631	97766690	60482	6	0	2	3	173	74	0.000127962	0.0126204	1.89893	1	0.222	0.778	77.8
7930	ENSG00000260896	ARLNC1	chr16	80841894	80842042	80839974	80840222	80845630	80845677	7930	2	3	4	0	222	74	7.82158e-05	0.00826891	2.08255	0.182	1	-0.818	-81.8
61762	ENSG00000114098	ARMC8	chr3	138289047	138289120	138274448	138274544	138295858	138295933	61762	1	2	4	0	147	74	0.000642212	0.0420023	1.37673	0.201	1	-0.799	-79.9
1206	ENSG00000099889	ARVCF	chr22	19971215	19971335	19969895	19970743	19971885	19971971	1206	3	12	14	4	194	74	0.00036814	0.02782	1.55564	0.087	0.572	-0.485	-48.5
16875	ENSG00000135390	ATP5MC2	chr12	53673695	53673812	53672575	53672645	53676175	53677408	16875	2	3	7	0	191	74	9.26184e-05	0.00956231	2.01944	0.205	1	-0.795	-79.5
21533	ENSG00000167283	ATP5MG	chr11	118403923	118403985	118401618	118401717	118405656	118405709	21533	16	41	27	12	136	74	0.000101387	0.0103948	1.98318	0.175	0.55	-0.375	-37.5
39211	ENSG00000047249	ATP6V1H	chr8	53811163	53811217	53801798	53801896	53814661	53814766	39211	363	15	244	66	128	74	3.06258e-10	2.95444e-07	6.52953	0.933	0.681	0.252	25.2
81007	ENSG00000146776	ATXN7L1	chr7	105649406	105649560	105642837	105643121	105665065	105665288	81007	8	1	0	5	228	74	1.31048e-05	0.00387431	2.41181	0.722	0	0.722	72.2
7218	ENSG00000178999	AURKB	chr17	8210176	8210225	8207737	8207840	8210529	8210584	7218	239	262	228	107	123	74	2.8418e-05	0.00566575	2.24674	0.354	0.562	-0.208	-20.8
7220	ENSG00000178999	AURKB	chr17	8210176	8210249	8207737	8207840	8210529	8210559	7220	673	262	681	107	147	74	1.37737e-06	0.00084197	3.0747	0.564	0.762	-0.198	-19.8
79926	ENSG00000158321	AUTS2	chr7	70768023	70768068	70766113	70766334	70771548	70771644	79926	42	1	25	8	119	74	0.00077867	0.048659	1.31284	0.963	0.66	0.303	30.3
62424	ENSG00000123636	BAZ2B	chr2	159397073	159397100	159395768	159395834	159397344	159397389	62424	65	4	28	39	101	74	1.86765e-11	2.30617e-08	7.63711	0.923	0.345	0.578	57.8
30117	ENSG00000114439	BBX	chr3	107789786	107789876	107778370	107778519	107791239	107791299	30117	228	117	112	130	164	74	0.000216238	0.0187771	1.72637	0.468	0.28	0.188	18.8
1249	ENSG00000099968	BCL2L13	chr22	17696140	17696210	17688985	17689142	17726676	17730855	1249	104	9	88	0	144	74	0.000393187	0.029301	1.53312	0.856	1	-0.144	-14.4
1741	ENSG00000063169	BICRA	chr19	47681975	47682152	47678961	47681276	47694114	47694726	1741	57	16	11	23	251	74	7.73694e-06	0.00289502	2.53835	0.512	0.124	0.388	38.8
45576	ENSG00000136717	BIN1	chr2	127068162	127068255	127063932	127064018	127068923	127069031	45576	39	722	333	404	167	74	0	0	#NUM!	0.023	0.268	-0.245	-24.5
37270	ENSG00000168487	BMP1	chr8	22199263	22199387	22197239	22197420	22201117	22201200	37270	82	304	125	144	198	74	1.52052e-07	0.000109159	3.96194	0.092	0.245	-0.153	-15.3
51869	ENSG00000144857	BOC	chr3	113273068	113273341	113269381	113272703	113274374	113274682	51869	26	5	27	0	347	74	0.000311526	0.0243772	1.61302	0.526	1	-0.474	-47.4
59463	ENSG00000162819	BROX	chr1	222715144	222715269	222713380	222713416	222718924	222719031	59463	12	0	16	9	199	74	0.000108928	0.0110249	1.95762	1	0.398	0.602	60.2
59468	ENSG00000162819	BROX	chr1	222717857	222718094	222713380	222713416	222718924	222719031	59468	4	0	2	9	311	74	2.62759e-05	0.00563621	2.24901	1	0.05	0.95	95
25012	ENSG00000174672	BRSK2	chr11	1456954	1457049	1456597	1456687	1459191	1459239	25012	1	0	1	6	169	74	0.00015548	0.0147682	1.83067	1	0.068	0.932	93.2
24544	ENSG00000148925	BTBD10	chr11	13462621	13462797	13445023	13445181	13463099	13463181	24544	2	4	2	0	250	74	0.000102087	0.0104179	1.98222	0.129	1	-0.871	-87.1
73710	ENSG00000186470	BTN3A2	chr6	26368449	26368608	26368177	26368267	26368720	26368800	73710	7	0	7	5	233	74	0.000180996	0.0165551	1.78107	1	0.308	0.692	69.2
55656	ENSG00000131591	C1orf159	chr1	1115021	1115075	1091471	1091565	1116059	1116081	55656	0	7	3	1	128	74	0.000651598	0.0423114	1.37354	0	0.634	-0.634	-63.4
81534	ENSG00000203872	C6orf163	chr6	87350393	87350501	87348811	87348906	87356300	87356503	81534	9	0	5	3	182	74	0.000626251	0.0412688	1.38438	1	0.404	0.596	59.6
44151	ENSG00000155621	C9orf85	chr9	71941804	71941934	71918424	71918555	71947005	71947112	44151	1	0	2	4	204	74	0.000193797	0.0172407	1.76345	1	0.154	0.846	84.6
50038	ENSG00000074410	CA12	chr15	63328097	63328130	63327148	63327233	63338818	63338945	50038	237	76	109	155	107	74	4.20557e-11	4.72094e-08	7.32597	0.683	0.327	0.356	35.6
42435	ENSG00000182985	CADM1	chr11	115190887	115190941	115178643	115178775	115198405	115198438	42435	2	0	1	6	128	74	6.548e-05	0.00771722	2.11254	1	0.088	0.912	91.2
42436	ENSG00000182985	CADM1	chr11	115198405	115198438	115178643	115178775	115209573	115209657	42436	0	20	10	19	107	74	7.85202e-05	0.0082869	2.08161	0	0.267	-0.267	-26.7
15411	ENSG00000110931	CAMKK2	chr12	121248605	121248734	121245139	121245240	121249786	121249874	15411	323	58	305	19	203	74	0.00030221	0.0240134	1.61955	0.67	0.854	-0.184	-18.4
51244	ENSG00000147044	CASK	chrX	41557031	41557100	41553718	41553915	41559778	41559847	51244	249	102	404	44	143	74	2.07309e-08	1.68412e-05	4.77363	0.558	0.826	-0.268	-26.8
51245	ENSG00000147044	CASK	chrX	41557031	41557100	41555599	41555635	41559778	41559847	51245	193	104	283	64	143	74	0.000154694	0.0147162	1.8322	0.49	0.696	-0.206	-20.6
58385	ENSG00000172785	CBWD1	chr9	160000	160140	156480	156527	161566	161654	58385	1	2	1	0	214	74	0.000362938	0.0274605	1.56129	0.147	1	-0.853	-85.3
79983	ENSG00000147996	CBWD5	chr9	65704330	65704414	65702969	65703014	65708901	65708958	79983	1	4	4	0	158	74	3.1681e-05	0.00566952	2.24645	0.105	1	-0.895	-89.5
79984	ENSG00000147996	CBWD5	chr9	65704330	65704547	65702969	65703014	65708901	65708958	79984	2	4	4	0	291	74	4.31106e-05	0.00652418	2.18547	0.113	1	-0.887	-88.7
79985	ENSG00000147996	CBWD5	chr9	65707012	65707152	65702969	65703014	65708901	65708958	79985	5	4	3	0	214	74	0.000392367	0.0292923	1.53325	0.302	1	-0.698	-69.8
59625	ENSG00000164989	CCDC171	chr9	15594040	15594172	15591365	15591556	15623266	15623413	59625	6	3	9	0	206	74	0.000698729	0.0446117	1.35055	0.418	1	-0.582	-58.2
81519	ENSG00000120647	CCDC77	chr12	395123	395221	389418	389486	409367	409421	81519	2	0	1	3	172	74	5.66438e-05	0.00766703	2.11537	1	0.125	0.875	87.5
86027	ENSG00000123106	CCDC91	chr12	28198942	28199056	28190465	28190641	28255580	28255662	86027	1	2	5	0	188	74	0.000346498	0.026608	1.57499	0.164	1	-0.836	-83.6
86042	ENSG00000123106	CCDC91	chr12	28259363	28259442	28190426	28190641	28362437	28362515	86042	8	10	16	1	153	74	0.000239936	0.0201546	1.69563	0.279	0.886	-0.607	-60.7
39687	ENSG00000228409	CCT6P1	chr7	65752163	65752310	65751141	65751278	65754526	65754661	39687	18	6	28	0	221	74	6.79572e-05	0.00780029	2.10789	0.501	1	-0.499	-49.9
24152	ENSG00000026508	CD44	chr11	35208104	35208206	35204511	35204640	35214851	35214914	24152	25	2	9	10	176	74	0.000224353	0.0193457	1.71342	0.84	0.275	0.565	56.5
36997	ENSG00000117335	CD46	chr1	207790252	207790345	207785618	207785682	207793518	207793873	36997	1225	387	828	549	167	74	4.94476e-06	0.00216518	2.66451	0.584	0.401	0.183	18.3
61427	ENSG00000196776	CD47	chr3	108050577	108050602	108047078	108047292	108051938	108051970	61427	43	157	92	117	99	74	4.06172e-05	0.00652418	2.18547	0.17	0.37	-0.2	-20
71702	ENSG00000019582	CD74	chr5	150403120	150403312	150401698	150402625	150404679	150404767	71702	3	3	2	0	266	74	0.000119532	0.0118648	1.92574	0.218	1	-0.782	-78.2
26810	ENSG00000081377	CDC14B	chr9	96509672	96509789	96496206	96496359	96522505	96522603	26810	61	7	98	0	191	74	0.000105094	0.0106894	1.97105	0.771	1	-0.229	-22.9
61365	ENSG00000143776	CDC42BPA	chr1	227219262	227219420	227213135	227213219	227254063	227254155	61365	2	69	25	53	232	74	5.38003e-07	0.000357165	3.44713	0.009	0.131	-0.122	-12.2
61366	ENSG00000143776	CDC42BPA	chr1	227219262	227219420	227213135	227213219	227317004	227318474	61366	2	7	20	1	232	74	3.7877e-06	0.0017865	2.748	0.084	0.864	-0.78	-78
33097	ENSG00000187492	CDHR4	chr3	49795627	49795764	49795195	49795379	49796921	49797032	33097	4	3	3	0	211	74	0.000371014	0.0279347	1.55386	0.319	1	-0.681	-68.1
74695	ENSG00000124762	CDKN1A	chr6	36677787	36677933	36676527	36676570	36684096	36684511	74695	3	0	3	8	220	74	0.000136042	0.0132272	1.87853	1	0.112	0.888	88.8
32619	ENSG00000240498	CDKN2B-AS1	chr9	22058358	22059054	22056251	22056387	22061952	22062026	32619	11	3	0	4	770	74	0.000456067	0.0325898	1.48692	0.261	0	0.261	26.1
32624	ENSG00000240498	CDKN2B-AS1	chr9	22063943	22064018	22049105	22049228	22092307	22092469	32624	2	0	2	3	149	74	0.0002589	0.0213411	1.67078	1	0.249	0.751	75.1
36130	ENSG00000102901	CENPT	chr16	67835537	67835658	67835171	67835300	67847579	67847752	36130	3	4	7	0	195	74	6.07347e-05	0.00771722	2.11254	0.222	1	-0.778	-77.8
60915	ENSG00000198707	CEP290	chr12	88136642	88136786	88130717	88131218	88139144	88139191	60915	93	7	146	0	218	74	0.000172404	0.0159583	1.79701	0.819	1	-0.181	-18.1
60916	ENSG00000198707	CEP290	chr12	88136646	88136786	88131164	88131218	88139144	88139191	60916	65	7	109	0	214	74	8.42004e-05	0.00884104	2.0535	0.763	1	-0.237	-23.7
75966	ENSG00000228695	CES1P1	chr16	55790544	55790676	55779701	55779740	55793407	55793480	75966	9	0	12	6	206	74	0.000324082	0.0251683	1.59915	1	0.418	0.582	58.2
71361	ENSG00000163689	CFAP20DC	chr3	58806394	58806456	58753768	58753863	58831685	58831725	71361	3	0	3	3	136	74	0.000630157	0.0414775	1.38219	1	0.352	0.648	64.8
54	ENSG00000160226	CFAP410	chr21	44334060	44335804	44333032	44333262	44337648	44337667	54	124	5	86	0	1818	74	0.000514304	0.0356188	1.44832	0.502	1	-0.498	-49.8
43363	ENSG00000188596	CFAP54	chr12	96503885	96504029	96500833	96500939	96506927	96507099	43363	15	0	16	4	218	74	0.000651736	0.0423114	1.37354	1	0.576	0.424	42.4
43365	ENSG00000188596	CFAP54	chr12	96522087	96522189	96521856	96521970	96527245	96527444	43365	4	0	1	2	176	74	0.000435985	0.0316012	1.5003	1	0.174	0.826	82.6
35408	ENSG00000105792	CFAP69	chr7	+	90303968	90304106	90299866	90300059	90304743	90304753	35408	0	1	7	0	212	74	9.38491e-06	0.00327358	0	1	-1	100
16069	ENSG00000124177	CHD6	chr20	41564010	41564151	41533049	41533570	41618339	41618375	16069	6	3	0	6	215	74	0.00030745	0.0243047	1.61431	0.408	0	0.408	40.8
69264	ENSG00000111666	CHPT1	chr12	101742396	101742506	101730520	101730636	101743714	101744010	69264	4	0	3	5	184	74	9.7657e-05	0.0100489	1.99788	1	0.194	0.806	80.6
25822	ENSG00000148337	CIZ1	chr9	128187862	128187934	128185546	128185776	128190328	128190356	25822	1498	128	930	166	146	74	8.93253e-05	0.00931578	2.03078	0.856	0.74	0.116	11.6
17996	ENSG00000069493	CLEC2D	chr12	9693033	9693115	9692827	9692931	9694759	9695129	17996	1	3	4	0	156	74	5.81257e-05	0.00771722	2.11254	0.137	1	-0.863	-86.3
17998	ENSG00000069493	CLEC2D	chr12	9693824	9693948	9692827	9692931	9694759	9695106	17998	1	3	4	0	198	74	3.15682e-05	0.00566575	2.24674	0.111	1	-0.889	-88.9
56279	ENSG00000130779	CLIP1	chr12	122322113	122324381	122319231	122319348	122327946	122328162	56279	598	305	1883	168	2342	74	0	0	#NUM!	0.058	0.262	-0.204	-20.4
56282	ENSG00000130779	CLIP1	chr12	122347374	122347479	122340752	122341697	122352725	122352786	56282	41	184	97	134	179	74	3.3317e-06	0.00163253	2.78714	0.084	0.23	-0.146	-14.6
77806	ENSG00000089505	CMTM1	chr16	66574939	66575137	66571136	66571270	66577103	66577202	77806	2	4	1	0	272	74	0.000136391	0.0132402	1.8781	0.12	1	-0.88	-88
68828	ENSG00000182973	CNOT10	chr3	32765049	32765177	32764681	32764809	32773456	32773616	68828	2	0	4	3	202	74	0.00043609	0.0316012	1.5003	1	0.328	0.672	67.2
79270	ENSG00000106603	COA1	chr7	43650492	43650712	43648599	43648652	43729428	43729489	79270	526	461	266	729	294	74	2.16271e-11	2.55508e-08	7.5926	0.223	0.084	0.139	13.9
79273	ENSG00000106603	COA1	chr7	43650611	43650712	43647227	43648652	43729428	43729474	79273	517	461	251	729	175	74	4.85134e-12	6.88225e-09	8.16227	0.322	0.127	0.195	19.5
79281	ENSG00000106603	COA1	chr7	43665657	43665722	43650611	43650712	43729428	43729505	79281	83	302	98	157	139	74	0.000307236	0.0243047	1.61431	0.128	0.249	-0.121	-12.1
78638	ENSG00000084636	COL16A1	chr1	31670601	31670646	31668801	31668855	31671614	31671659	78638	14	2	6	15	119	74	8.95901e-05	0.00932764	2.03023	0.813	0.199	0.614	61.4
78640	ENSG00000084636	COL16A1	chr1	31679803	31679851	31679631	31679685	31680041	31680101	78640	6	8	36	5	122	74	0.000802361	0.0496868	1.30376	0.313	0.814	-0.501	-50.1
41400	ENSG00000081052	COL4A4	chr2	227012180	227012297	227010312	227010501	227022047	227022173	41400	22	0	15	4	191	74	0.000614578	0.0406688	1.39074	1	0.592	0.408	40.8
78360	ENSG00000130635	COL5A1	chr9	134830107	134830176	134825791	134825904	134834970	134835204	78360	233	7	19	9	143	74	4.11794e-06	0.00191159	2.71861	0.945	0.522	0.423	42.3
6035	ENSG00000005243	COPZ2	chr17	48027675	48027789	48026166	48026475	48028471	48028510	6035	20	30	38	12	188	74	0.000359193	0.0273448	1.56313	0.208	0.555	-0.347	-34.7
35680	ENSG00000106034	CPED1	chr7	120993900	120994081	120989798	120989870	121046886	121046993	35680	2	2	1	0	255	74	0.000786049	0.0489714	1.31006	0.225	1	-0.775	-77.5
25038	ENSG00000177685	CRACR2B	chr11	830865	831032	830484	830713	831223	831295	25038	42	8	22	0	241	74	0.000521821	0.0360776	1.44276	0.617	1	-0.383	-38.3
20406	ENSG00000095794	CREM	chr10	35171192	35171314	35127476	35127567	35178888	35178986	20406	6	2	0	7	196	74	9.10597e-05	0.00944878	2.02462	0.531	0	0.531	53.1
78603	ENSG00000088766	CRLS1	chr20	6028671	6028725	6026170	6026238	6031284	6031370	78603	2	0	1	5	128	74	7.35463e-05	0.0079212	2.10121	1	0.104	0.896	89.6
53652	ENSG00000176092	CRYBG2	chr1	26336094	26336207	26331488	26331618	26336337	26336370	53652	3	3	5	0	187	74	0.000251852	0.020956	1.67869	0.284	1	-0.716	-71.6
36402	ENSG00000113712	CSNK1A1	chr5	149531393	149531511	149520289	149520388	149550074	149550181	36402	2	0	1	3	192	74	4.22607e-05	0.00652418	2.18547	1	0.114	0.886	88.6
78792	ENSG00000141551	CSNK1D	chr17	82245975	82246039	82244300	82244831	82248874	82249014	78792	876	51	561	116	138	74	9.21899e-09	8.13115e-06	5.08985	0.902	0.722	0.18	18
13303	ENSG00000213923	CSNK1E	chr22	38298093	38298203	38297601	38297998	38298785	38298934	13303	149	14	119	0	184	74	2.15882e-05	0.00501074	2.3001	0.811	1	-0.189	-18.9
37968	ENSG00000168036	CTNNB1	chr3	41222333	41222345	41199712	41199807	41224020	41224081	37968	4	3	0	4	86	74	0.000609286	0.0404601	1.39297	0.534	0	0.534	53.4
22160	ENSG00000109861	CTSC	chr11	88327928	88328016	88326116	88326399	88328111	88328196	22160	6	15	18	1	162	74	1.22334e-06	0.000770703	3.11311	0.154	0.892	-0.738	-73.8
22162	ENSG00000109861	CTSC	chr11	88328111	88328196	88320810	88326443	88334936	88335082	22162	729	6	306	20	159	74	2.49262e-06	0.0012898	2.88948	0.983	0.877	0.106	10.6
40318	ENSG00000178927	CYBC1	chr17	82449430	82449480	82449169	82449292	82450479	82450709	40318	8	4	14	0	124	74	0.000472935	0.0334468	1.47565	0.544	1	-0.456	-45.6
5270	ENSG00000108669	CYTH1	chr17	78696006	78696009	78692416	78692493	78698268	78698380	5270	17	21	4	37	77	74	0.000261036	0.0214599	1.66837	0.438	0.094	0.344	34.4
68813	ENSG00000173406	DAB1	chr1	57071022	57071061	57062883	57062943	57071521	57071641	68813	1	30	9	16	113	74	0.000281715	0.0228256	1.64158	0.021	0.269	-0.248	-24.8
57577	ENSG00000143164	DCAF6	chr1	168015780	168015951	168004532	168004793	168022987	168023047	57577	15	26	0	36	245	74	4.54372e-06	0.00204766	2.68874	0.148	0	0.148	14.8
17241	ENSG00000257913	DDN-AS1	chr12	49009308	49009389	48998397	48998690	49018235	49018719	17241	9	4	13	0	155	74	0.000389937	0.0291461	1.53542	0.518	1	-0.482	-48.2
17243	ENSG00000257913	DDN-AS1	chr12	49009314	49009389	48998376	48998690	49018235	49018780	17243	5	4	9	0	149	74	0.00013164	0.0129418	1.888	0.383	1	-0.617	-61.7
9871	ENSG00000242612	DECR2	chr16	406684	406952	406345	406397	407424	407560	9871	28	80	46	42	342	74	0.00058119	0.039152	1.40725	0.07	0.192	-0.122	-12.2
14637	ENSG00000102780	DGKH	chr13	42221161	42221394	42219685	42219794	42229098	42229250	14637	8	34	42	23	307	74	3.79061e-06	0.0017865	2.748	0.054	0.306	-0.252	-25.2
14638	ENSG00000102780	DGKH	chr13	42221263	42221394	42219685	42219794	42229098	42229250	14638	8	34	51	23	205	74	2.57213e-07	0.000182532	3.73866	0.078	0.445	-0.367	-36.7
36209	ENSG00000154309	DISP1	chr1	222830928	222831042	222827427	222827601	222835118	222835215	36209	0	17	9	14	188	74	0.00018248	0.0165925	1.78009	0	0.202	-0.202	-20.2
36214	ENSG00000154309	DISP1	chr1	222872270	222872428	222815086	222815171	222942806	222943332	36214	20	0	8	5	232	74	2.66202e-05	0.00566575	2.24674	1	0.338	0.662	66.2
36220	ENSG00000154309	DISP1	chr1	222899780	222899865	222815046	222815171	222942806	222943332	36220	7	0	6	5	159	74	0.00021499	0.0187214	1.72766	1	0.358	0.642	64.2
37882	ENSG00000198947	DMD	chrX	31126641	31126673	31119221	31121930	31134101	31134194	37882	38	102	14	124	106	74	0.000583524	0.0392448	1.40622	0.206	0.073	0.133	13.3
61184	ENSG00000135164	DMTF1	chr7	87154389	87154528	87152435	87152555	87163238	87163332	61184	41	0	47	8	213	74	0.000172882	0.0159787	1.79646	1	0.671	0.329	32.9
61187	ENSG00000135164	DMTF1	chr7	87163238	87163332	87152425	87152555	87163494	87163539	61187	7	61	33	65	168	74	0.000404576	0.0298929	1.52443	0.048	0.183	-0.135	-13.5
33404	ENSG00000114841	DNAH1	chr3	52322408	52322775	52316318	52316545	52326139	52326314	33404	12	3	4	0	441	74	0.000609458	0.0404601	1.39297	0.402	1	-0.598	-59.8
63653	ENSG00000126698	DNAJC8	chr1	28200152	28200232	28199455	28199574	28201255	28201370	63653	1	2	4	0	154	74	0.000581509	0.039152	1.40725	0.194	1	-0.806	-80.6
50605	ENSG00000179532	DNHD1	chr11	6538382	6538510	6533680	6533806	6538611	6538810	50605	17	6	16	0	202	74	0.00025809	0.0213411	1.67078	0.509	1	-0.491	-49.1
25806	ENSG00000106976	DNM1	chr9	128253100	128253137	128250724	128250940	128254005	128254162	25806	35	76	61	31	111	74	6.22428e-06	0.00249344	2.6032	0.235	0.567	-0.332	-33.2
25807	ENSG00000106976	DNM1	chr9	128253100	128253137	128250724	128250940	128254008	128254055	25807	9	48	24	17	111	74	1.50335e-05	0.00413347	2.38369	0.111	0.485	-0.374	-37.4
78628	ENSG00000079805	DNM2	chr19	10796060	10796199	10795371	10795439	10797379	10797518	78628	674	29	500	56	213	74	0.000354358	0.0270433	1.56794	0.89	0.756	0.134	13.4
78629	ENSG00000079805	DNM2	chr19	10797379	10797518	10796060	10796199	10798485	10798572	78629	85	313	159	214	213	74	2.06988e-06	0.00111125	2.95419	0.086	0.205	-0.119	-11.9
66340	ENSG00000116641	DOCK7	chr1	62487397	62487412	62477699	62477825	62488933	62489065	66340	4	0	10	14	89	74	0.000325635	0.0252572	1.59762	1	0.373	0.627	62.7
76464	ENSG00000083097	DOP1A	chr6	83096730	83096823	83067665	83067779	83096924	83097115	76464	30	6	22	0	167	74	0.000800211	0.0496034	1.30449	0.689	1	-0.311	-31.1
3530	ENSG00000000419	DPM1	chr20	50941128	50941209	50940864	50940933	50945736	50945762	3530	21	0	16	5	155	74	0.000322649	0.0250886	1.60052	1	0.604	0.396	39.6
49467	ENSG00000229358	DPY19L1P1	chr7	32623360	32623439	32621012	32621072	32632542	32632620	49467	4	3	10	0	153	74	0.000544998	0.0371969	1.42949	0.392	1	-0.608	-60.8
67820	ENSG00000113360	DROSHA	chr5	31527503	31527580	31526754	31526906	31529039	31529105	67820	1	2	1	0	151	74	0.000808233	0.0498007	1.30276	0.197	1	-0.803	-80.3
74628	ENSG00000102385	DRP2	chrX	101247089	101247164	101245387	101245449	101248088	101248290	74628	6	0	2	3	149	74	0.000185026	0.0166767	1.77789	1	0.249	0.751	75.1
35813	ENSG00000243701	DUBR	chr3	107246994	107247088	107246007	107246052	107248577	107248831	35813	2	0	3	5	168	74	0.000246122	0.0205902	1.68634	1	0.209	0.791	79.1
62660	ENSG00000081721	DUSP12	chr1	161751131	161751377	161749804	161750088	161751654	161751781	62660	6	4	6	0	320	74	0.000171755	0.0159222	1.798	0.258	1	-0.742	-74.2
13682	ENSG00000225210	DUXAP9	chr14	19092915	19093006	19068432	19068568	19130635	19131167	13682	3	0	4	5	165	74	0.000267953	0.0219118	1.65932	1	0.264	0.736	73.6
15252	ENSG00000141627	DYM	chr18	49417934	49418057	49393644	49393742	49430254	49430447	15252	1	2	3	0	197	74	0.000370899	0.0279347	1.55386	0.158	1	-0.842	-84.2
12225	ENSG00000140025	EFCAB11	chr14	89924512	89924677	89797126	89797324	89931540	89931631	12225	20	27	4	38	239	74	0.000238931	0.0200975	1.69686	0.187	0.032	0.155	15.5
7278	ENSG00000161960	EIF4A1	chr17	7574265	7574308	7572827	7572864	7575118	7575258	7278	5	0	5	5	117	74	0.000362007	0.0274494	1.56147	1	0.387	0.613	61.3
69692	ENSG00000126767	ELK1	chrX	47649920	47650026	47641231	47641475	47650422	47650563	69692	189	137	73	133	180	74	5.51484e-05	0.00760191	2.11908	0.362	0.184	0.178	17.8
63429	ENSG00000154380	ENAH	chr1	225504990	225505053	225500991	225501070	225507950	225508017	63429	216	729	349	507	137	74	1.46592e-06	0.000887316	3.05192	0.138	0.271	-0.133	-13.3
72099	ENSG00000173818	ENDOV	chr17	80422139	80422245	80415649	80415821	80423519	80423632	72099	10	4	9	0	180	74	0.000488631	0.0342834	1.46492	0.507	1	-0.493	-49.3
12414	ENSG00000088367	EPB41L1	chr20	36122678	36122747	36112425	36112480	36125422	36125527	12414	2	3	7	0	143	74	0.00018788	0.0169064	1.77195	0.256	1	-0.744	-74.4
6969	ENSG00000072134	EPN2	chr17	19273133	19273275	19271548	19271738	19274050	19274388	6969	1	3	1	0	216	74	0.000123271	0.0122163	1.91306	0.102	1	-0.898	-89.8
6970	ENSG00000072134	EPN2	chr17	19274050	19274318	19237395	19237531	19281954	19283714	6970	38	17	11	30	342	74	5.18583e-05	0.0073603	2.1331	0.326	0.074	0.252	25.2
69868	ENSG00000164308	ERAP2	chr5	96900120	96900189	96896731	96896863	96901505	96901681	69868	10	4	15	0	143	74	0.000556563	0.0377192	1.42344	0.564	1	-0.436	-43.6
69870	ENSG00000164308	ERAP2	chr5	96909579	96909764	96908960	96909117	96912636	96912798	69870	30	5	40	0	259	74	0.000308176	0.0243309	1.61384	0.632	1	-0.368	-36.8
69871	ENSG00000164308	ERAP2	chr5	96909579	96909809	96908960	96909117	96912636	96912798	69871	32	5	38	0	304	74	0.000337109	0.0260164	1.58475	0.609	1	-0.391	-39.1
36141	ENSG00000112851	ERBIN	chr5	66068876	66069020	66053405	66054951	66072168	66072291	36141	0	6	7	4	218	74	0.0003104	0.0243696	1.61315	0	0.373	-0.373	-37.3
18351	ENSG00000082805	ERC1	chr12	1112214	1112298	1110191	1110347	1115865	1116033	18351	254	50	124	73	158	74	1.46116e-05	0.00406361	2.39109	0.704	0.443	0.261	26.1
18352	ENSG00000082805	ERC1	chr12	1112214	1112307	1110191	1110347	1115865	1116033	18352	118	50	61	73	167	74	0.000162654	0.0152387	1.81705	0.511	0.27	0.241	24.1
66987	ENSG00000157554	ERG	chr21	38400573	38400645	38392375	38392444	38402556	38402637	66987	9	10	5	0	146	74	0.000273079	0.0222426	1.65281	0.313	1	-0.687	-68.7
3079	ENSG00000142459	EVI5L	chr19	7857091	7857124	7856014	7856068	7858190	7858331	3079	6	27	18	10	107	74	0.000182166	0.0165925	1.78009	0.133	0.555	-0.422	-42.2
25170	ENSG00000187609	EXD3	chr9	137365126	137366156	137356267	137356368	137366492	137366541	25170	8	0	6	2	1104	74	0.00020021	0.0177091	1.7518	1	0.167	0.833	83.3
69424	ENSG00000152380	FAM151B	chr5	80510713	80511086	80505942	80506076	80513603	80513769	69424	4	0	3	2	447	74	0.000413584	0.0303623	1.51767	1	0.199	0.801	80.1
49209	ENSG00000260528	FAM157C	chr16	90161683	90162369	90159432	90159497	90162596	90162654	49209	5	2	10	0	760	74	0.000307028	0.0243047	1.61431	0.196	1	-0.804	-80.4
10507	ENSG00000178761	FAM219B	chr15	74904981	74905059	74904663	74904712	74905153	74905231	10507	30	73	6	79	152	74	9.19402e-05	0.00950818	2.0219	0.167	0.036	0.131	13.1
52307	ENSG00000231527	FAM27C	chr9	61920281	61920435	61917467	61917607	61922844	61923002	52307	8	4	4	0	228	74	0.000708591	0.0449541	1.34723	0.394	1	-0.606	-60.6
39987	ENSG00000196550	FAM72A	chr1	206201873	206201889	206199806	206199884	206201993	206202446	39987	1	3	5	0	90	74	0.000195254	0.0173453	1.76082	0.215	1	-0.785	-78.5
61305	ENSG00000186523	FAM86B1	chr8	12186351	12186617	12185375	12185525	12186699	12186833	61305	4	5	4	0	340	74	8.98382e-05	0.00933773	2.02976	0.148	1	-0.852	-85.2
34429	ENSG00000171084	FAM86JP	chr3	125923663	125923796	125920824	125920905	125923878	125924140	34429	9	4	10	0	207	74	0.000300885	0.023939	1.62089	0.446	1	-0.554	-55.4
80924	ENSG00000161040	FBXL13	chr7	102832839	102832974	102822039	102822203	102854776	102854860	80924	1	2	2	0	209	74	0.000352895	0.0270319	1.56812	0.15	1	-0.85	-85
6986	ENSG00000171931	FBXW10	chr17	18756044	18756154	18750930	18751053	18758304	18758505	6986	3	0	4	3	184	74	0.000522468	0.0360819	1.44271	1	0.349	0.651	65.1
83444	ENSG00000104870	FCGRT	chr19	49513386	49513473	49512660	49512750	49513881	49514133	83444	4	3	1	0	161	74	0.000811822	0.0499222	1.30171	0.38	1	-0.62	-62
25426	ENSG00000073712	FERMT2	chr14	52861013	52861034	52860340	52860465	52864400	52864622	25426	15	432	142	321	95	74	0	0	#NUM!	0.026	0.256	-0.23	-23
52975	ENSG00000230316	FEZF1-AS1	chr7	122308486	122308557	122306880	122307488	122309583	122310077	52975	16	12	30	2	145	74	0.00027883	0.0226215	1.64548	0.405	0.884	-0.479	-47.9
71335	ENSG00000134775	FHOD3	chr18	36652569	36652929	36649315	36649405	36658074	36658188	71335	8	0	14	4	434	74	0.000482275	0.0339531	1.46912	1	0.374	0.626	62.6
61220	ENSG00000106692	FKTN	chr9	105598505	105598701	105598085	105598183	105601144	105601348	61220	10	4	14	0	270	74	0.000174428	0.0160734	1.79389	0.407	1	-0.593	-59.3
61224	ENSG00000106692	FKTN	chr9	105598630	105598701	105598085	105598183	105601144	105601348	61224	1	4	2	0	145	74	8.63311e-05	0.00904938	2.04338	0.113	1	-0.887	-88.7
61226	ENSG00000106692	FKTN	chr9	105600917	105601041	105598085	105598183	105601144	105601348	61226	5	4	4	0	198	74	0.000368758	0.0278326	1.55545	0.318	1	-0.682	-68.2
44789	ENSG00000196924	FLNA	chrX	154357250	154357274	154354824	154355072	154357433	154357623	44789	6926	1076	3960	1417	98	74	1.90786e-08	1.58172e-05	4.80087	0.829	0.678	0.151	15.1
81600	ENSG00000128591	FLNC	chr7	128849975	128850074	128849330	128849578	128850383	128850483	81600	612	49	371	85	173	74	6.87509e-06	0.00266961	2.57355	0.842	0.651	0.191	19.1
21813	ENSG00000110074	FOXRED1	chr11	126274930	126275021	126273335	126273454	126275326	126275428	21813	175	10	157	0	165	74	0.000289946	0.0233089	1.63248	0.887	1	-0.113	-11.3
48619	ENSG00000166225	FRS2	chr12	69480298	69480359	69470348	69470530	69486201	69486297	48619	2	0	3	4	135	74	0.000452423	0.0324665	1.48856	1	0.291	0.709	70.9
74489	ENSG00000010810	FYN	chr6	111700103	111700268	111699514	111699670	111702884	111703034	74489	187	49	205	19	239	74	0.000700952	0.0447074	1.34962	0.542	0.77	-0.228	-22.8
53720	ENSG00000143458	GABPB2	chr1	151088469	151088517	151088157	151088297	151093191	151093386	53720	3	0	2	3	122	74	0.000393432	0.029301	1.53312	1	0.288	0.712	71.2
77861	ENSG00000144278	GALNT13	chr2	154446567	154446765	154438591	154438726	154450410	154450745	77861	4	4	1	0	272	74	0.000298569	0.0237854	1.62369	0.214	1	-0.786	-78.6
77862	ENSG00000144278	GALNT13	chr2	154446597	154446765	154438591	154438726	154450410	154451303	77862	2	4	1	0	242	74	0.000156225	0.0147865	1.83013	0.133	1	-0.867	-86.7
25938	ENSG00000136895	GARNL3	chr9	127363948	127364033	127357218	127357377	127364588	127364776	25938	2	6	3	0	159	74	7.36438e-05	0.0079212	2.10121	0.134	1	-0.866	-86.6
88752	ENSG00000119125	GDA	chr9	72248271	72248338	72247405	72247433	72250749	72250841	88752	540	77	630	36	141	74	0.000207688	0.0181881	1.74021	0.786	0.902	-0.116	-11.6
45533	ENSG00000204120	GIGYF2	chr2	232734416	232734486	232703423	232703489	232735154	232735238	45533	82	31	42	49	144	74	0.000455041	0.0325898	1.48692	0.576	0.306	0.27	27
15711	ENSG00000139436	GIT2	chr12	109945259	109945349	109939164	109939247	109947255	109947504	15711	167	4	89	19	164	74	8.19229e-06	0.00301067	2.52134	0.95	0.679	0.271	27.1
3466	ENSG00000235590	GNAS-AS1	chr20	58848878	58848917	58842432	58842545	58850529	58850878	3466	0	2	4	2	113	74	0.000805655	0.0498007	1.30276	0	0.567	-0.567	-56.7
34659	ENSG00000167110	GOLGA2	chr9	128272784	128272865	128268419	128268524	128273849	128273972	34659	261	162	92	185	155	74	3.00711e-08	2.35011e-05	4.62891	0.435	0.192	0.243	24.3
11508	ENSG00000103832	GOLGA8UP	chr15	30800032	30800108	30798203	30798460	30800539	30800631	11508	2	0	3	3	150	74	0.000531153	0.0365183	1.43749	1	0.33	0.67	67
6099	ENSG00000108433	GOSR2	chr17	46964343	46965039	46938598	46938704	46966533	46966783	6099	1	1	2	0	770	74	0.000536313	0.0367502	1.43474	0.088	1	-0.912	-91.2
79835	ENSG00000143774	GUK1	chr1	228141123	228141288	228140264	228140363	228145510	228145624	79835	872	1182	855	661	239	74	0.000353958	0.0270433	1.56794	0.186	0.286	-0.1	-10
49330	ENSG00000112855	HARS2	chr5	140691794	140691937	140691452	140691515	140693590	140693665	49330	18	0	2	2	217	74	0.000435305	0.0316012	1.5003	1	0.254	0.746	74.6
83501	ENSG00000094631	HDAC6	chrX	48810629	48810751	48808257	48808326	48811002	48811072	83501	2	0	1	2	196	74	0.000408438	0.0301278	1.52103	1	0.159	0.841	84.1
46118	ENSG00000180229	HERC2P3	chr15	20476924	20477056	20466194	20466370	20483402	20483517	46118	15	1	0	2	206	74	3.96064e-05	0.00652418	2.18547	0.843	0	0.843	84.3
58481	ENSG00000143341	HMCN1	chr1	186178415	186178766	186174513	186174642	186182167	186182287	58481	14	0	27	5	425	74	0.000757157	0.047507	1.32324	1	0.485	0.515	51.5
75118	ENSG00000110756	HPS5	chr11	18314403	18314519	18311386	18311451	18317750	18317907	75118	2	0	1	3	190	74	4.34583e-05	0.00652418	2.18547	1	0.115	0.885	88.5
68233	ENSG00000166352	IFTAP	chr11	36597643	36597730	36594849	36594915	36610080	36610239	68233	2	3	5	0	161	74	0.000165829	0.0154891	1.80997	0.235	1	-0.765	-76.5
49273	ENSG00000104365	IKBKB	chr8	42288633	42288728	42271462	42272205	42305186	42305275	49273	130	34	107	4	169	74	1.72475e-05	0.00447403	2.3493	0.626	0.921	-0.295	-29.5
62013	ENSG00000115598	IL1RL2	chr2	102212102	102212174	102201555	102201715	102218952	102219082	62013	2	3	3	0	146	74	0.000250589	0.020879	1.68029	0.253	1	-0.747	-74.7
68054	ENSG00000168685	IL7R	chr5	35874448	35874542	35873200	35873648	35875511	35875521	68054	120	30	350	27	168	74	0.000231477	0.019631	1.70706	0.638	0.851	-0.213	-21.3
31346	ENSG00000203485	INF2	chr14	104715832	104716017	104715283	104715340	104718794	104719603	31346	145	328	129	78	259	74	3.33797e-09	3.03068e-06	5.51846	0.112	0.321	-0.209	-20.9
70357	ENSG00000169592	INO80E	chr16	30001211	30004657	30000928	30001040	30005220	30005774	70357	3171	46	3027	14	3520	74	0.000257904	0.0213411	1.67078	0.592	0.82	-0.228	-22.8
70358	ENSG00000169592	INO80E	chr16	30001413	30001530	30000928	30001040	30005220	30005791	70358	400	46	361	14	191	74	0.00066479	0.0430232	1.3663	0.771	0.909	-0.138	-13.8
56596	ENSG00000109452	INPP4B	chr4	142660776	142660896	142654511	142654680	142725838	142725901	56596	1	3	1	0	194	74	4.57232e-05	0.00665789	2.17666	0.113	1	-0.887	-88.7
80000	ENSG00000125629	INSIG2	chr2	118096418	118096426	118088473	118088541	118103196	118103321	80000	7	0	3	4	82	74	0.000235799	0.0199155	1.70081	1	0.404	0.596	59.6
69300	ENSG00000128604	IRF5	chr7	128941278	128941391	128937961	128938049	128942070	128942259	69300	1	0	1	2	187	74	0.0004958	0.0347454	1.4591	1	0.165	0.835	83.5
69301	ENSG00000128604	IRF5	chr7	128941278	128941424	128937971	128938049	128942070	128942276	69301	1	0	1	2	220	74	0.000340358	0.0262016	1.58167	1	0.144	0.856	85.6
63668	ENSG00000182149	IST1	chr16	71903164	71903258	71894720	71894858	71915625	71915728	63668	1	3	1	0	168	74	6.754e-05	0.00780029	2.10789	0.128	1	-0.872	-87.2
20456	ENSG00000150093	ITGB1	chr10	32935894	32936081	32935491	32935558	32936216	32936251	20456	9	3	20	0	261	74	0.000709188	0.0449541	1.34723	0.46	1	-0.54	-54
11814	ENSG00000184916	JAG2	chr14	105150990	105151104	105150864	105150911	105151282	105151396	11814	338	32	313	7	188	74	0.000226485	0.0194481	1.71112	0.806	0.946	-0.14	-14
84024	ENSG00000225470	JPX	chrX	73984443	73984541	73946998	73947374	73998767	73998844	84024	5	1	0	1	172	74	0.000607169	0.0403951	1.39367	0.683	0	0.683	68.3
27679	ENSG00000237978	KCNMB2-AS1	chr3	178841544	178841616	178801792	178801934	178859488	178859550	27679	3	4	2	0	146	74	0.00039725	0.0294433	1.53101	0.275	1	-0.725	-72.5
9615	ENSG00000100379	KCTD17	chr22	37060822	37060922	37059312	37059438	37061538	37061564	9615	71	0	80	11	174	74	4.75612e-05	0.00689302	2.16159	1	0.756	0.244	24.4
9617	ENSG00000100379	KCTD17	chr22	37061103	37061175	37059312	37059438	37061538	37061629	9617	5	0	7	11	146	74	0.000125244	0.0123919	1.90686	1	0.244	0.756	75.6
69577	ENSG00000112078	KCTD20	chr6	36451533	36451632	36443037	36443111	36479120	36479223	69577	3	0	3	4	173	74	0.000229103	0.0195371	1.70914	1	0.243	0.757	75.7
69578	ENSG00000112078	KCTD20	chr6	36452563	36452680	36451533	36451632	36470051	36470257	69578	4	0	1	3	191	74	3.4636e-05	0.00609238	2.21521	1	0.114	0.886	88.6
73627	ENSG00000137177	KIF13A	chr6	17794248	17794395	17787775	17787875	17794571	17794697	73627	203	9	158	34	221	74	2.33025e-05	0.00519384	2.28451	0.883	0.609	0.274	27.4
10675	ENSG00000137807	KIF23	chr15	69425281	69425323	69423158	69423329	69426069	69426182	10675	126	157	66	191	116	74	0.000259583	0.0213689	1.67022	0.339	0.181	0.158	15.8
82295	ENSG00000140859	KIFC3	chr16	57759124	57759153	57758216	57758909	57759727	57759836	82295	370	68	116	182	103	74	0	0	#NUM!	0.796	0.314	0.482	48.2
16155	ENSG00000049130	KITLG	chr12	88515533	88515617	88507027	88507137	88516333	88516490	16155	92	20	116	5	158	74	0.000567656	0.0383867	1.41582	0.683	0.916	-0.233	-23.3
23685	ENSG00000135480	KRT7	chr12	52248176	52248211	52243011	52243137	52251776	52252186	23685	2	5	2	0	109	74	0.000223758	0.0193214	1.71396	0.214	1	-0.786	-78.6
36369	ENSG00000126777	KTN1	chr14	55673171	55673255	55672928	55673012	55675834	55675918	36369	912	800	632	992	158	74	0.000227336	0.019467	1.7107	0.348	0.23	0.118	11.8
25694	ENSG00000171097	KYAT1	chr9	128847432	128847643	128845352	128845411	128881896	128881931	25694	81	83	15	63	285	74	1.87969e-05	0.00464555	2.33296	0.202	0.058	0.144	14.4
54586	ENSG00000174720	LARP7	chr4	112644424	112644488	112637643	112637787	112644667	112644871	54586	2	3	2	0	138	74	0.000315479	0.0246505	1.60817	0.263	1	-0.737	-73.7
56832	ENSG00000179528	LBX2	chr2	74501496	74501614	74497581	74498318	74502835	74503216	56832	5	0	1	2	192	74	0.000331165	0.0256217	1.59139	1	0.162	0.838	83.8
8486	ENSG00000168675	LDLRAD4	chr18	13438243	13438384	13387340	13387762	13621116	13621143	8486	112	17	93	2	215	74	0.000781926	0.0487637	1.3119	0.694	0.941	-0.247	-24.7
56939	ENSG00000138795	LEF1	chr4	108081585	108081669	108079491	108079614	108083355	108083446	56939	16	0	17	5	158	74	0.000599144	0.0400337	1.39757	1	0.614	0.386	38.6
2035	ENSG00000178934	LGALS7B	chr19	38789615	38789704	38789199	38789232	38790688	38790890	2035	3	0	4	5	163	74	0.000272055	0.0222179	1.6533	1	0.266	0.734	73.4
82713	ENSG00000236871	LINC00106	chrX	1397024	1397224	1396426	1396648	1398824	1398958	82713	71	6	101	0	274	74	0.000282467	0.0228565	1.64099	0.762	1	-0.238	-23.8
79186	ENSG00000188185	LINC00265	chr7	39788481	39788604	39782734	39782799	39789353	39789425	79186	23	0	36	10	197	74	0.000132778	0.0130122	1.88565	1	0.575	0.425	42.5
51488	ENSG00000218510	LINC00339	chr1	22028527	22028660	22027413	22027534	22030279	22031223	51488	2	4	5	0	207	74	4.94481e-05	0.00711637	2.14774	0.152	1	-0.848	-84.8
24721	ENSG00000232677	LINC00665	chr19	36322129	36322222	36321992	36322030	36330252	36330492	24721	12	0	11	4	167	74	0.00054916	0.0374229	1.42686	1	0.549	0.451	45.1
24723	ENSG00000232677	LINC00665	chr19	36322129	36322384	36321992	36322030	36330252	36330492	24723	14	0	11	4	329	74	0.000192486	0.0171655	1.76534	1	0.382	0.618	61.8
4891	ENSG00000263753	LINC00667	chr18	5240542	5240615	5238243	5238893	5241698	5241889	4891	3	3	2	0	147	74	0.000558588	0.0378149	1.42234	0.335	1	-0.665	-66.5
85069	ENSG00000235703	LINC00894	chrX	149941789	149941847	149940658	149940886	149944017	149944100	85069	1	2	6	0	132	74	0.000659462	0.0427232	1.36934	0.219	1	-0.781	-78.1
85072	ENSG00000235703	LINC00894	chrX	149942183	149942329	149941789	149941847	149944017	149944100	85072	9	1	3	8	220	74	0.000789013	0.0490571	1.3093	0.752	0.112	0.64	64
85074	ENSG00000235703	LINC00894	chrX	149943650	149943762	149941789	149941847	149944017	149944100	85074	19	1	5	8	186	74	5.58643e-05	0.00763364	2.11727	0.883	0.199	0.684	68.4
58455	ENSG00000230724	LINC01001	chr11	135174	135860	134889	134947	138046	138111	58455	0	6	6	1	760	74	0.000586393	0.0393949	1.40456	0	0.369	-0.369	-36.9
78437	ENSG00000237491	LINC01409	chr1	804775	804840	803918	804222	807216	807323	78437	5	1	0	3	139	74	0.00011407	0.0113959	1.94325	0.727	0	0.727	72.7
69815	ENSG00000236882	LINC01554	chr5	95852791	95852926	95852231	95852714	95856877	95856981	69815	1	0	1	2	209	74	0.000383402	0.0287621	1.54118	1	0.15	0.85	85
8066	ENSG00000261008	LINC01572	chr16	72617338	72617553	72617182	72617234	72664891	72664949	8066	1	2	4	0	289	74	0.000145341	0.0139727	1.85472	0.113	1	-0.887	-88.7
16121	ENSG00000257242	LINC01619	chr12	91990287	91990362	91989096	91989193	91993369	91993529	16121	2	3	2	0	149	74	0.0002589	0.0213411	1.67078	0.249	1	-0.751	-75.1
38804	ENSG00000226383	LINC01876	chr2	156013672	156013783	156011616	156011852	156021743	156021899	38804	0	1	7	1	185	74	0.000530566	0.0365183	1.43749	0	0.737	-0.737	-73.7
27452	ENSG00000251432	LINC02615	chr4	128300137	128300221	128292750	128293122	128302961	128303035	27452	7	4	4	0	158	74	0.000780344	0.0487143	1.31234	0.45	1	-0.55	-55
9753	ENSG00000103227	LMF1	chr16	933990	934145	931641	931793	934243	934254	9753	1	0	1	2	229	74	0.000310043	0.0243696	1.61315	1	0.139	0.861	86.1
14171	ENSG00000136153	LMO7	chr13	75855259	75855368	75853091	75853388	75856505	75856608	14171	1778	4	1307	144	183	74	0	0	#NUM!	0.994	0.786	0.208	20.8
64508	ENSG00000213071	LPAL2	chr6	160477129	160477288	160466808	160467017	160478507	160478688	64508	5	0	2	2	233	74	0.000772935	0.0483495	1.31561	1	0.241	0.759	75.9
21781	ENSG00000148655	LRMDA	chr10	76535797	76535987	76324400	76324485	76557208	76557366	21781	1	5	1	0	264	74	0.000101524	0.0103948	1.98318	0.053	1	-0.947	-94.7
47966	ENSG00000157193	LRP8	chr1	53272603	53272642	53271226	53271346	53275630	53275753	47966	275	64	139	79	113	74	0.000214807	0.0187214	1.72766	0.738	0.535	0.203	20.3
73919	ENSG00000010626	LRRC23	chr12	6905584	6905759	6904732	6904903	6906408	6906514	73919	96	7	74	0	249	74	0.000807531	0.0498007	1.30276	0.803	1	-0.197	-19.7
73925	ENSG00000010626	LRRC23	chr12	6909889	6910026	6907314	6907445	6913890	6914228	73925	21	0	8	3	211	74	0.000808211	0.0498007	1.30276	1	0.483	0.517	51.7
6057	ENSG00000141294	LRRC46	chr17	47833968	47834047	47832099	47832205	47834424	47834533	6057	1	3	1	0	153	74	8.69216e-05	0.00909583	2.04116	0.139	1	-0.861	-86.1
57066	ENSG00000093167	LRRFIP2	chr3	37091466	37091538	37083635	37083806	37094791	37094908	57066	387	39	239	96	146	74	1.21197e-08	1.0539e-05	4.9772	0.834	0.558	0.276	27.6
13292	ENSG00000213906	LTB4R2	chr14	24310170	24310255	24305733	24305867	24310654	24311145	13292	20	8	15	0	159	74	0.000203978	0.0179396	1.74619	0.538	1	-0.462	-46.2
24328	ENSG00000187398	LUZP2	chr11	24763245	24763308	24496969	24497305	24976590	24976665	24328	6	1	0	2	137	74	0.000167501	0.0155981	1.80693	0.764	0	0.764	76.4
24329	ENSG00000187398	LUZP2	chr11	24763245	24763308	24496969	24497305	25050037	25050130	24329	6	1	0	1	137	74	0.00046447	0.0329993	1.4815	0.764	0	0.764	76.4
47281	ENSG00000127603	MACF1	chr1	39480919	39481030	39479797	39480009	39484600	39484730	47281	555	234	199	321	185	74	2.6823e-13	4.47581e-10	9.34913	0.487	0.199	0.288	28.8
34751	ENSG00000110514	MADD	chr11	47326737	47326807	47324470	47324577	47328657	47328704	34751	301	38	378	13	144	74	0.000101725	0.0103981	1.98304	0.803	0.937	-0.134	-13.4
66104	ENSG00000185090	MANEAL	chr1	37796743	37796820	37795736	37795846	37799843	37801133	66104	199	14	129	34	151	74	0.000134514	0.0131199	1.88207	0.874	0.65	0.224	22.4
36616	ENSG00000078018	MAP2	chr2	209723594	209723687	209709913	209710254	209725708	209725790	36616	17	9	11	37	167	74	0.000466821	0.0331244	1.47985	0.456	0.116	0.34	34
77565	ENSG00000085511	MAP3K4	chr6	161098277	161098427	161097079	161097176	161101891	161101992	77565	17	67	70	15	224	74	7.66054e-15	1.47801e-11	10.8303	0.077	0.607	-0.53	-53
66123	ENSG00000071054	MAP4K4	chr2	101860824	101860986	101859642	101859864	101863820	101864051	66123	209	22	157	65	236	74	2.04885e-06	0.00111125	2.95419	0.749	0.431	0.318	31.8
66125	ENSG00000071054	MAP4K4	chr2	101863820	101864051	101859642	101859864	101864929	101865003	66125	93	210	403	133	305	74	0	0	#NUM!	0.097	0.424	-0.327	-32.7
66126	ENSG00000071054	MAP4K4	chr2	101863820	101864051	101860824	101860986	101864929	101865003	66126	75	70	354	47	305	74	8.90399e-14	1.61179e-10	9.79269	0.206	0.646	-0.44	-44
9690	ENSG00000138834	MAPK8IP3	chr16	1740694	1740718	1729486	1729578	1743331	1745103	9690	0	35	6	19	98	74	0.000480401	0.0338971	1.46984	0	0.193	-0.193	-19.3
15584	ENSG00000089022	MAPKAPK5	chr12	111868752	111868861	111867571	111867669	111871084	111871180	15584	201	1	169	11	183	74	0.000250083	0.020865	1.68058	0.988	0.861	0.127	12.7
23194	ENSG00000072518	MARK2	chr11	63903985	63904147	63903060	63903158	63904785	63905043	23194	204	156	266	73	236	74	2.59095e-06	0.00132202	2.87876	0.291	0.533	-0.242	-24.2
12688	ENSG00000125952	MAX	chr14	65077562	65077643	65077384	65077428	65077912	65078036	12688	3	0	3	3	155	74	0.000457301	0.0326402	1.48625	1	0.323	0.677	67.7
4398	ENSG00000141644	MBD1	chr18	50275369	50275444	50275128	50275245	50275599	50275728	4398	3	133	28	83	149	74	2.43506e-08	1.95248e-05	4.70941	0.011	0.144	-0.133	-13.3
40794	ENSG00000180398	MCFD2	chr2	46910779	46910873	46909022	46909177	46915980	46916112	40794	19	1	4	5	168	74	0.000714601	0.0452044	1.34482	0.893	0.261	0.632	63.2
47242	ENSG00000175471	MCTP1	chr5	94931952	94931991	94912805	94912976	94940083	94940195	47242	101	44	55	91	113	74	1.69964e-06	0.000989962	3.00438	0.601	0.284	0.317	31.7
47243	ENSG00000175471	MCTP1	chr5	94931952	94931991	94923961	94924021	94940083	94940195	47243	81	5	24	15	113	74	1.11825e-05	0.00363371	2.43965	0.914	0.512	0.402	40.2
55908	ENSG00000162959	MEMO1	chr2	31883385	31883462	31869847	31869952	31917925	31918037	55908	204	1	154	10	151	74	0.00037869	0.0284432	1.54602	0.99	0.883	0.107	10.7
34646	ENSG00000206562	METTL6	chr3	15414729	15414914	15413668	15413945	15415771	15415860	34646	21	0	19	5	259	74	0.000288655	0.0232354	1.63385	1	0.521	0.479	47.9
34650	ENSG00000206562	METTL6	chr3	15415497	15415583	15413668	15413945	15415771	15415860	34650	49	0	32	5	160	74	0.000679274	0.0436869	1.35965	1	0.747	0.253	25.3
83060	ENSG00000102858	MGRN1	chr16	4680031	4680097	4677462	4677572	4681549	4681580	83060	256	72	122	86	140	74	0.00011267	0.0113294	1.94579	0.653	0.429	0.224	22.4
13128	ENSG00000151338	MIPOL1	chr14	37499907	37500138	37422854	37422949	37546904	37547663	13128	68	0	51	6	305	74	0.000184983	0.0166767	1.77789	1	0.673	0.327	32.7
21337	ENSG00000255248	MIR100HG	chr11	122293306	122293606	122292283	122292403	122367495	122367905	21337	13	0	3	2	374	74	0.000448754	0.0322915	1.49091	1	0.229	0.771	77.1
84871	ENSG00000119684	MLH3	chr14	75039910	75040015	75038339	75038412	75041614	75041700	84871	76	21	118	7	179	74	0.000451574	0.0324566	1.4887	0.599	0.875	-0.276	-27.6
11903	ENSG00000080823	MOK	chr14	102278605	102278694	102251916	102251995	102283477	102283592	11903	1	3	3	0	163	74	5.82576e-05	0.00771722	2.11254	0.131	1	-0.869	-86.9
11904	ENSG00000080823	MOK	chr14	102278605	102278694	102265822	102265912	102283477	102283592	11904	1	2	1	0	163	74	0.000679292	0.0436869	1.35965	0.185	1	-0.815	-81.5
42692	ENSG00000123562	MORF4L2	chrX	103684680	103684729	103676494	103677051	103685170	103685260	42692	566	185	447	333	123	74	4.27561e-06	0.00195538	2.70877	0.648	0.447	0.201	20.1
15327	ENSG00000051825	MPHOSPH9	chr12	123202163	123202319	123198246	123198334	123202623	123203084	15327	205	0	215	10	230	74	0.000183808	0.0166397	1.77885	1	0.874	0.126	12.6
11157	ENSG00000178802	MPI	chr15	74893137	74893320	74892660	74892802	74896151	74896188	11157	349	12	269	0	257	74	0.000183639	0.0166397	1.77885	0.893	1	-0.107	-10.7
7055	ENSG00000133030	MPRIP	chr17	17143555	17143669	17142626	17142765	17146035	17146092	7055	1182	64	902	109	188	74	0.000170018	0.0157849	1.80176	0.879	0.765	0.114	11.4
12723	ENSG00000182979	MTA1	chr14	105466706	105466742	105465333	105466578	105469466	105469498	12723	398	11	142	119	110	74	0	0	#NUM!	0.961	0.445	0.516	51.6
44516	ENSG00000170873	MTSS1	chr8	124558712	124558832	124556231	124556405	124562781	124562992	44516	1	3	1	0	194	74	4.57232e-05	0.00665789	2.17666	0.113	1	-0.887	-88.7
8105	ENSG00000132613	MTSS2	chr16	70665465	70665540	70664919	70665096	70674305	70674528	8105	220	24	234	3	149	74	1.34254e-05	0.00389313	2.4097	0.82	0.975	-0.155	-15.5
50727	ENSG00000013364	MVP	chr16	29822546	29822656	29821324	29821391	29830514	29830674	50727	3	5	2	0	184	74	0.000223407	0.0193181	1.71404	0.194	1	-0.806	-80.6
14135	ENSG00000005810	MYCBP2	chr13	77103208	77103310	77098775	77099013	77118339	77118462	14135	5	63	30	52	176	74	1.36702e-05	0.00390405	2.40848	0.032	0.195	-0.163	-16.3
14136	ENSG00000005810	MYCBP2	chr13	77103208	77103310	77098775	77099013	77121372	77121495	14136	6	101	27	79	176	74	5.54791e-05	0.00761758	2.11818	0.024	0.126	-0.102	-10.2
16742	ENSG00000092841	MYL6	chr12	56160625	56160670	56160242	56160320	56161386	56161550	16742	1459	2486	315	2325	119	74	0	0	#NUM!	0.267	0.078	0.189	18.9
37412	ENSG00000128641	MYO1B	chr2	191402631	191402718	191400381	191400468	191408114	191408189	37412	274	106	434	79	161	74	0.000531785	0.036521	1.43746	0.543	0.716	-0.173	-17.3
19387	ENSG00000138119	MYOF	chr10	93392916	93392955	93389029	93389154	93396141	93396224	19387	809	60	426	201	113	74	0	0	#NUM!	0.898	0.581	0.317	31.7
72574	ENSG00000244754	N4BP2L2	chr13	32477886	32478048	32442387	32444126	32480589	32480637	72574	2	0	3	5	236	74	0.000176632	0.0162281	1.78973	1	0.158	0.842	84.2
74416	ENSG00000132780	NASP	chr1	45607320	45608337	45606481	45606591	45613168	45613248	74416	13491	540	15832	367	1091	74	0.000504423	0.0352354	1.45302	0.629	0.745	-0.116	-11.6
43318	ENSG00000270231	NBPF8	chr1	120447629	120447841	120447093	120447166	120449192	120449402	43318	1	2	1	0	286	74	0.000184414	0.0166702	1.77806	0.115	1	-0.885	-88.5
75545	ENSG00000196498	NCOR2	chr12	124327408	124327633	124326190	124326370	124330844	124330898	75545	1444	107	1415	13	299	74	9.13714e-14	1.61179e-10	9.79269	0.77	0.964	-0.194	-19.4
75546	ENSG00000196498	NCOR2	chr12	124327546	124327633	124326179	124326370	124330844	124330898	75546	581	107	465	13	161	74	5.55219e-11	6.0139e-08	7.22084	0.714	0.943	-0.229	-22.9
20735	ENSG00000078114	NEBL	chr10	20858239	20858344	20852544	20852649	20859712	20859826	20735	13	0	4	5	179	74	1.42968e-05	0.00399406	2.39859	1	0.249	0.751	75.1
10452	ENSG00000140398	NEIL1	chr15	75352110	75352230	75348883	75349339	75352323	75352387	10452	32	0	27	5	194	74	0.00049806	0.0348642	1.45762	1	0.673	0.327	32.7
34417	ENSG00000163491	NEK10	chr3	27307858	27307945	27304746	27304971	27308925	27309005	34417	2	0	1	2	161	74	0.000636374	0.0417976	1.37885	1	0.187	0.813	81.3
48230	ENSG00000114670	NEK11	chr3	131168829	131168937	131165276	131165519	131170772	131170887	48230	5	5	9	0	182	74	7.35729e-05	0.0079212	2.10121	0.289	1	-0.711	-71.1
2764	ENSG00000008441	NFIX	chr19	13078612	13078735	13075534	13075671	13081679	13081835	2764	789	69	605	17	197	74	7.49058e-05	0.00800225	2.09679	0.811	0.93	-0.119	-11.9
62174	ENSG00000144802	NFKBIZ	chr3	101848891	101849917	101829612	101829688	101852084	101852126	62174	29	3	48	0	1100	74	0.000344684	0.0265016	1.57673	0.394	1	-0.606	-60.6
61745	ENSG00000184967	NOC4L	chr12	132150980	132151041	132145558	132145665	132151257	132151368	61745	202	13	147	0	135	74	0.000156004	0.0147865	1.83013	0.895	1	-0.105	-10.5
81799	ENSG00000185864	NPIPB4	chr16	21857658	21857756	21857291	21857416	21863782	21864103	81799	3	3	6	0	172	74	0.000290784	0.0233156	1.63235	0.301	1	-0.699	-69.9
10038	ENSG00000243716	NPIPB5	chr16	22519137	22519269	22513763	22513921	22523819	22523908	10038	4	4	3	0	206	74	0.000283003	0.0228699	1.64074	0.264	1	-0.736	-73.6
10039	ENSG00000243716	NPIPB5	chr16	22519137	22519414	22513759	22513921	22523819	22523948	10039	4	4	3	0	351	74	0.000127239	0.0125692	1.90069	0.174	1	-0.826	-82.6
58473	ENSG00000158806	NPM2	chr8	22024723	22025306	22024124	22024257	22025435	22025521	58473	7	0	2	3	657	74	1.62213e-05	0.00432374	2.36414	1	0.07	0.93	93
58474	ENSG00000158806	NPM2	chr8	22025215	22025306	22024136	22024257	22025435	22025521	58474	3	0	1	3	165	74	5.64401e-05	0.00766703	2.11537	1	0.13	0.87	87
49757	ENSG00000237187	NR2F1-AS1	chr5	93504591	93506495	93500956	93501160	93553760	93553863	49757	40	3	49	0	1978	74	0.000192674	0.0171655	1.76534	0.333	1	-0.667	-66.7
17032	ENSG00000123358	NR4A1	chr12	52052473	52052645	52051458	52051568	52054326	52054882	17032	46	31	145	32	246	74	0.000713117	0.0451568	1.34528	0.309	0.577	-0.268	-26.8
74034	ENSG00000137404	NRM	chr6	30689275	30689452	30688046	30688942	30690046	30690243	74034	744	38	650	7	251	74	3.50873e-05	0.0061368	2.21206	0.852	0.965	-0.113	-11.3
82403	ENSG00000125841	NRSN2	chr20	347433	347506	347104	347142	349248	349363	82403	17	57	3	72	147	74	0.000296007	0.0236422	1.62631	0.131	0.021	0.11	11
82404	ENSG00000125841	NRSN2	chr20	347433	347512	347110	347142	349248	349363	82404	17	57	3	72	153	74	0.000296455	0.0236474	1.62622	0.126	0.02	0.106	10.6
79431	ENSG00000223705	NSUN5P1	chr7	75411654	75411759	75410605	75410726	75414884	75415023	79431	13	7	8	0	179	74	0.000394029	0.0293029	1.53309	0.434	1	-0.566	-56.6
79434	ENSG00000223705	NSUN5P1	chr7	75414639	75414798	75410605	75410726	75414884	75415024	79434	91	7	86	0	233	74	0.000526488	0.0362783	1.44035	0.805	1	-0.195	-19.5
34684	ENSG00000140876	NUDT7	chr16	77736649	77736743	77725430	77725584	77741581	77741969	34684	1	3	1	0	168	74	6.754e-05	0.00780029	2.10789	0.128	1	-0.872	-87.2
462	ENSG00000226328	NUP50-DT	chr22	45138823	45138916	45133019	45134797	45152404	45152623	462	51	0	33	5	167	74	0.000650016	0.0423114	1.37354	1	0.745	0.255	25.5
29484	ENSG00000154358	OBSCN	chr1	228313613	228313886	228309483	228309559	228314813	228315080	29484	1	0	1	2	347	74	0.000117151	0.0116848	1.93238	1	0.096	0.904	90.4
40711	ENSG00000070882	OSBPL3	chr7	24863199	24863292	24861612	24861769	24863495	24863599	40711	513	37	544	9	167	74	4.03206e-05	0.00652418	2.18547	0.86	0.964	-0.104	-10.4
37691	ENSG00000079156	OSBPL6	chr2	178339671	178339764	178338990	178339094	178349223	178349389	37691	61	23	78	5	167	74	0.000156391	0.0147865	1.83013	0.54	0.874	-0.334	-33.4
53448	ENSG00000117859	OSBPL9	chr1	51756319	51756358	51750144	51750195	51760689	51760764	53448	352	322	195	365	113	74	9.18548e-05	0.00950818	2.0219	0.417	0.259	0.158	15.8
20932	ENSG00000185480	PARPBP	chr12	102153868	102153989	102123987	102124041	102165728	102165883	20932	76	8	50	0	195	74	0.000640634	0.0419435	1.37733	0.783	1	-0.217	-21.7
15980	ENSG00000100105	PATZ1	chr22	31328786	31328859	31325808	31327309	31335691	31335863	15980	60	42	16	43	147	74	0.000200788	0.0177349	1.75117	0.418	0.158	0.26	26
57848	ENSG00000179818	PCBP1-AS1	chr2	70085815	70085930	70085546	70085624	70086977	70086996	57848	33	7	22	0	189	74	0.000526107	0.0362783	1.44035	0.649	1	-0.351	-35.1
64510	ENSG00000126249	PDCD2L	chr19	34404648	34404815	34404398	34404538	34409160	34409510	64510	118	11	61	0	241	74	0.000311266	0.0243772	1.61302	0.767	1	-0.233	-23.3
64511	ENSG00000126249	PDCD2L	chr19	34404648	34404990	34404424	34404538	34409160	34409510	64511	223	11	127	0	416	74	0.000237388	0.019995	1.69908	0.783	1	-0.217	-21.7
78966	ENSG00000154678	PDE1C	chr7	31837869	31837971	31837179	31837300	31847967	31848096	78966	31	0	23	6	176	74	0.00016181	0.0152035	1.81806	1	0.617	0.383	38.3
32859	ENSG00000121440	PDZRN3	chr3	73387967	73388069	73385668	73385785	73389815	73389878	32859	16	6	19	0	176	74	0.000165	0.015435	1.81149	0.529	1	-0.471	-47.1
13759	ENSG00000087157	PGS1	chr17	78380870	78381017	78378648	78378808	78392513	78392665	13759	2	0	1	2	221	74	0.00031064	0.0243696	1.61315	1	0.143	0.857	85.7
54217	ENSG00000204138	PHACTR4	chr1	28457831	28457855	28407409	28407463	28459084	28459258	54217	148	28	85	45	98	74	0.000720744	0.0455463	1.34155	0.8	0.588	0.212	21.2
4838	ENSG00000154864	PIEZO2	chr18	10735231	10735330	10731406	10731521	10736603	10736710	4838	50	100	90	55	173	74	1.75058e-05	0.00447403	2.3493	0.176	0.412	-0.236	-23.6
4525	ENSG00000078142	PIK3C3	chr18	42057882	42058051	42049530	42049605	42064739	42064830	4525	210	0	163	7	243	74	0.000671376	0.0433586	1.36293	1	0.876	0.124	12.4
53689	ENSG00000051382	PIK3CB	chr3	138796462	138796567	138759172	138759359	138834694	138834833	53689	103	11	72	0	179	74	0.00014552	0.0139727	1.85472	0.795	1	-0.205	-20.5
19754	ENSG00000090975	PITPNM2	chr12	122989786	122989948	122988723	122988872	122990544	122990709	19754	38	12	7	18	236	74	5.16523e-05	0.00734968	2.13373	0.498	0.109	0.389	38.9
61459	ENSG00000204311	PJVK	chr2	178452457	178452569	178451435	178451769	178453552	178453620	61459	5	4	7	0	186	74	0.00017598	0.0161923	1.79069	0.332	1	-0.668	-66.8
30540	ENSG00000075651	PLD1	chr3	171789840	171789957	171789645	171789701	171810398	171810714	30540	0	1	5	1	191	74	0.000676661	0.0436086	1.36043	0	0.66	-0.66	-66
49782	ENSG00000152952	PLOD2	chr3	146077861	146077924	146076781	146076895	146079115	146079257	49782	266	37	150	63	137	74	3.15648e-05	0.00566575	2.24674	0.795	0.563	0.232	23.2
31158	ENSG00000120756	PLS1	chr3	142645295	142645580	142627815	142627908	142664201	142664307	31158	2	0	6	3	359	74	0.00023001	0.0195874	1.70802	1	0.292	0.708	70.8
84063	ENSG00000271826	PLS3-AS1	chrX	115562403	115562530	115527626	115527768	115562625	115562707	84063	7	4	11	0	201	74	0.000148982	0.0142607	1.84586	0.392	1	-0.608	-60.8
54887	ENSG00000240694	PNMA2	chr8	26511648	26511770	26509547	26509672	26513815	26513872	54887	3	4	3	0	196	74	0.000188123	0.0169064	1.77195	0.221	1	-0.779	-77.9
15011	ENSG00000186866	POFUT2	chr21	45285268	45285328	45283351	45283527	45285677	45285928	15011	10	48	0	44	134	74	0.000447945	0.0322708	1.49119	0.103	0	0.103	10.3
1568	ENSG00000062822	POLD1	chr19	50395024	50395150	50384341	50384390	50398847	50399053	1568	25	29	32	7	200	74	0.000473493	0.0334479	1.47563	0.242	0.628	-0.386	-38.6
19109	ENSG00000166169	POLL	chr10	101587121	101587200	101585861	101586156	101588203	101588248	19109	7	4	7	0	153	74	0.000385059	0.0288514	1.53983	0.458	1	-0.542	-54.2
80915	ENSG00000168255	POLR2J3	chr7	102544705	102544776	102541500	102541662	102566581	102566629	80915	4	6	3	0	145	74	0.000258615	0.0213411	1.67078	0.254	1	-0.746	-74.6
62574	ENSG00000240344	PPIL3	chr2	200885261	200885343	200881420	200881488	200885697	200885772	62574	14	11	1	21	156	74	1.26267e-05	0.00380281	2.4199	0.376	0.022	0.354	35.4
70260	ENSG00000163644	PPM1K	chr4	88278535	88278642	88277142	88277243	88284405	88284590	70260	7	0	9	4	181	74	0.000550174	0.0374472	1.42658	1	0.479	0.521	52.1
56267	ENSG00000131238	PPT1	chr1	40076729	40076913	40072718	40074183	40078559	40078658	56267	1045	74	760	14	258	74	4.90732e-06	0.00216413	2.66472	0.802	0.94	-0.138	-13.8
29405	ENSG00000007062	PROM1	chr4	15979880	15979904	15971042	15971082	15980421	15980537	29405	6	0	5	4	98	74	0.000471005	0.0333485	1.47692	1	0.486	0.514	51.4
73773	ENSG00000112812	PRSS16	chr6	+	27254692	27254872	27252807	27252949	27254985	27255119	73773	0	1	1	0	254	74	5.36438e-05	0.00747437	0	1	-1	100
70803	ENSG00000117569	PTBP2	chr1	96806418	96806452	96804784	96804939	96806865	96806958	70803	54	26	161	22	108	74	0.000410456	0.0302405	1.51941	0.587	0.834	-0.247	-24.7
3156	ENSG00000105426	PTPRS	chr19	5262963	5262972	5260804	5260822	5265007	5265196	3156	2	4	1	0	83	74	0.000769746	0.0481989	1.31696	0.308	1	-0.692	-69.2
63753	ENSG00000151576	QTRT2	chr3	114066227	114066283	114056998	114057106	114070625	114070806	63753	2	0	1	3	130	74	0.000118412	0.0117725	1.92913	1	0.159	0.841	84.1
16636	ENSG00000179912	R3HDM2	chr12	57289008	57289040	57283823	57284056	57292571	57292649	16636	127	2	88	14	106	74	0.000105954	0.0107416	1.96893	0.978	0.814	0.164	16.4
45661	ENSG00000135631	RAB11FIP5	chr2	73079650	73081663	73075992	73076182	73088049	73088749	45661	1248	42	1475	14	2087	74	6.92033e-05	0.00782994	2.10624	0.513	0.789	-0.276	-27.6
11026	ENSG00000069974	RAB27A	chr15	55237315	55237442	55234781	55234956	55238402	55238491	11026	1	0	1	2	201	74	0.000419677	0.0306337	1.5138	1	0.155	0.845	84.5
57400	ENSG00000152061	RABGAP1L	chr1	174988640	174988838	174982833	174982905	174989848	174990341	57400	60	0	41	6	272	74	0.000133551	0.0130465	1.8845	1	0.65	0.35	35
556	ENSG00000100401	RANGAP1	chr22	41284900	41285153	41280932	41281082	41285985	41286187	556	279	269	359	178	327	74	0.00041806	0.0305818	1.51454	0.19	0.313	-0.123	-12.3
14110	ENSG00000227354	RBM26-AS1	chr13	79415110	79415364	79412681	79412907	79420759	79420815	14110	17	0	8	3	328	74	0.00035352	0.0270433	1.56794	1	0.376	0.624	62.4
14112	ENSG00000227354	RBM26-AS1	chr13	79415261	79415364	79412681	79412907	79420759	79420815	14112	8	0	4	3	177	74	0.000437704	0.0316554	1.49955	1	0.358	0.642	64.2
14113	ENSG00000227354	RBM26-AS1	chr13	79417834	79417916	79412681	79412907	79420759	79420815	14113	5	0	2	3	156	74	0.000179441	0.0164617	1.78353	1	0.24	0.76	76
59234	ENSG00000131381	RBSN	chr3	15075289	15075417	15075046	15075116	15075605	15075710	59234	4	3	6	0	202	74	0.000354807	0.0270441	1.56793	0.328	1	-0.672	-67.2
4289	ENSG00000134444	RELCH	chr18	62279773	62279856	62275373	62275473	62280359	62280442	4289	50	18	98	1	157	74	3.42411e-08	2.64256e-05	4.57798	0.567	0.979	-0.412	-41.2
4292	ENSG00000134444	RELCH	chr18	62280359	62280442	62279773	62279856	62280645	62280709	4292	19	52	4	119	157	74	2.0611e-06	0.00111125	2.95419	0.147	0.016	0.131	13.1
3129	ENSG00000087903	RFX2	chr19	6026162	6026237	6016089	6016271	6039979	6040241	3129	3	4	5	0	149	74	0.000136653	0.0132448	1.87795	0.271	1	-0.729	-72.9
63103	ENSG00000237441	RGL2	chr6	33297213	33297343	33297031	33297115	33297930	33297993	63103	0	5	8	5	204	74	0.000431512	0.0313799	1.50335	0	0.367	-0.367	-36.7
57570	ENSG00000176623	RMDN1	chr8	86505299	86505379	86480276	86480332	86506994	86507112	57570	3	7	1	0	154	74	0.0006486	0.0423114	1.37354	0.171	1	-0.829	-82.9
59425	ENSG00000170153	RNF150	chr4	141053665	141053731	140967622	140967873	141132324	141133469	59425	3	19	12	7	140	74	0.000550729	0.0374472	1.42658	0.077	0.475	-0.398	-39.8
45611	ENSG00000197713	RPE	chr2	210003437	210003468	210002649	210002772	210009656	210009736	45611	3	4	5	0	105	74	0.000161215	0.0151729	1.81893	0.346	1	-0.654	-65.4
51959	ENSG00000163902	RPN1	chr3	128644534	128644650	128641045	128641134	128644918	128644983	51959	1	2	2	0	190	74	0.000438291	0.0316554	1.49955	0.163	1	-0.837	-83.7
44920	ENSG00000138326	RPS24	chr10	78037438	78037441	78037193	78037304	78037964	78037982	44920	20	2	2	10	77	74	1.66606e-06	0.000979641	3.00893	0.906	0.161	0.745	74.5
44927	ENSG00000138326	RPS24	chr10	78037964	78037982	78037438	78037441	78040614	78040696	44927	1	32	1	0	92	74	0.000513566	0.0356188	1.44832	0.025	1	-0.975	-97.5
44931	ENSG00000138326	RPS24	chr10	78040203	78040225	78037438	78037441	78040614	78040696	44931	201	32	186	0	96	74	1.51739e-09	1.44128e-06	5.84125	0.829	1	-0.171	-17.1
78062	ENSG00000196154	S100A4	chr1	153545469	153545518	153544653	153544809	153545752	153545802	78062	5456	13396	1712	14295	123	74	0	0	#NUM!	0.197	0.067	0.13	13
29303	ENSG00000073060	SCARB1	chr12	124782682	124782811	124776855	124778586	124786356	124786503	29303	1654	42	1105	115	203	74	3.03888e-10	2.95444e-07	6.52953	0.935	0.778	0.157	15.7
38434	ENSG00000136531	SCN2A	chr2	165309164	165309256	165308665	165308794	165310322	165310595	38434	1	0	1	2	166	74	0.000651601	0.0423114	1.37354	1	0.182	0.818	81.8
42732	ENSG00000054282	SDCCAG8	chr1	243304712	243304777	243256040	243256240	243316754	243316893	42732	1	3	1	0	139	74	0.000112456	0.0113263	1.94591	0.151	1	-0.849	-84.9
75247	ENSG00000139410	SDSL	chr12	113434133	113434222	113422379	113422477	113435328	113435556	75247	6	4	23	0	163	74	7.59665e-05	0.0080449	2.09448	0.405	1	-0.595	-59.5
27073	ENSG00000187764	SEMA4D	chr9	89418362	89418437	89418055	89418118	89455887	89455953	27073	0	5	11	7	149	74	0.000227935	0.0194913	1.71016	0	0.438	-0.438	-43.8
59816	ENSG00000168385	SEPTIN2	chr2	241320202	241320287	241317498	241317599	241324215	241324241	59816	64	56	29	83	159	74	0.000113498	0.0113572	1.94473	0.347	0.14	0.207	20.7
40524	ENSG00000125354	SEPTIN6	chrX	119625334	119625379	119618712	119618786	119629317	119629508	40524	9	29	21	12	119	74	0.000672247	0.0433694	1.36282	0.162	0.521	-0.359	-35.9
36724	ENSG00000145391	SETD7	chr4	139604400	139604482	139602682	139602757	139604768	139604810	36724	30	12	26	0	156	74	1.74658e-05	0.00447403	2.3493	0.543	1	-0.457	-45.7
867	ENSG00000198089	SFI1	chr22	31613601	31613855	31613353	31613530	31614788	31614860	867	110	0	88	7	328	74	0.000152667	0.0145458	1.83726	1	0.739	0.261	26.1
54150	ENSG00000127990	SGCE	chr7	94639340	94639448	94629718	94629841	94644605	94644667	54150	1	2	3	0	182	74	0.000442421	0.0319101	1.49607	0.169	1	-0.831	-83.1
32346	ENSG00000141258	SGSM2	chr17	2367270	2367405	2365214	2365341	2371261	2371415	32346	92	68	36	80	209	74	0.000113402	0.0113572	1.94473	0.324	0.137	0.187	18.7
34864	ENSG00000087266	SH3BP2	chr4	2825125	2825196	2824612	2824730	2827229	2827318	34864	95	0	97	11	145	74	5.27393e-05	0.00741714	2.12976	1	0.818	0.182	18.2
68683	ENSG00000147010	SH3KBP1	chrX	19545921	19546050	19541924	19542193	19549973	19550083	68683	600	14	366	28	203	74	0.000658432	0.0427013	1.36956	0.94	0.827	0.113	11.3
18944	ENSG00000107957	SH3PXD2A	chr10	103622469	103622553	103617196	103617314	103627088	103627202	18944	404	14	267	58	158	74	2.22793e-09	2.08412e-06	5.68108	0.931	0.683	0.248	24.8
10423	ENSG00000169375	SIN3A	chr15	75447652	75447743	75430186	75430408	75448052	75448173	10423	1	0	3	4	165	74	0.000438376	0.0316554	1.49955	1	0.252	0.748	74.8
65270	ENSG00000120519	SLC10A7	chr4	146442782	146442821	146325960	146325996	146503848	146503924	65270	25	0	11	5	113	74	0.000137578	0.0133136	1.87571	1	0.59	0.41	41
73053	ENSG00000137266	SLC22A23	chr6	3284935	3284959	3283851	3283975	3285078	3285111	73053	8	44	0	52	98	74	0.000510758	0.0355221	1.4495	0.121	0	0.121	12.1
569	ENSG00000100372	SLC25A17	chr22	40784512	40784604	40779008	40779125	40794513	40794580	569	1	2	2	0	166	74	0.000594263	0.0397673	1.40047	0.182	1	-0.818	-81.8
6199	ENSG00000013306	SLC25A39	chr17	44324129	44324199	44323477	44323577	44324298	44324770	6199	3	0	1	5	144	74	3.41998e-05	0.00605012	2.21824	1	0.093	0.907	90.7
71759	ENSG00000123643	SLC36A1	chr5	151452342	151452491	151447800	151447879	151458787	151458935	71759	4	5	3	0	223	74	0.000189272	0.0169603	1.77057	0.21	1	-0.79	-79
2969	ENSG00000129353	SLC44A2	chr19	10642896	10643021	10642366	10642451	10643278	10644130	2969	14	136	48	95	199	74	2.094e-06	0.00111451	2.95292	0.037	0.158	-0.121	-12.1
44161	ENSG00000224081	SLC44A3-AS1	chr1	-	94732257	94732437	94679424	94679607	94819955	94820266	44161	4	0	0	2	254	74	5.34021e-06	0.00228962	1	0	1	100
10939	ENSG00000137776	SLTM	chr15	58921445	58921584	58916934	58917020	58932355	58932443	10939	4	0	3	3	213	74	0.000192155	0.0171655	1.76534	1	0.258	0.742	74.2
66958	ENSG00000154556	SORBS2	chr4	185690561	185690611	185678795	185678822	185775230	185775366	66958	4	0	2	4	124	74	0.000105818	0.0107416	1.96893	1	0.23	0.77	77
48318	ENSG00000137642	SORL1	chr11	121570156	121570270	121566939	121567113	121574240	121574363	48318	112	0	119	8	188	74	0.000484566	0.0340741	1.46758	1	0.854	0.146	14.6
50988	ENSG00000167182	SP2	chr17	47914725	47914861	47909663	47909730	47915311	47915388	50988	3	3	7	0	210	74	0.000167242	0.0155974	1.80695	0.261	1	-0.739	-73.9
83855	ENSG00000104133	SPG11	chr15	44604104	44604197	44600563	44600632	44606024	44606091	83855	1	48	8	24	167	74	0.000637629	0.0418355	1.37845	0.009	0.129	-0.12	-12
77555	ENSG00000137877	SPTBN5	chr15	41880159	41880312	41879733	41879864	41881033	41881234	77555	9	5	9	0	227	74	0.000233087	0.0197134	1.70524	0.37	1	-0.63	-63
41594	ENSG00000153006	SREK1IP1	chr5	64754622	64754770	64754314	64754362	64765044	64765121	41594	6	4	3	0	222	74	0.000509864	0.0355221	1.4495	0.333	1	-0.667	-66.7
40679	ENSG00000153037	SRP19	chr5	112881956	112882049	112864456	112864528	112891602	112891637	40679	1	0	4	4	167	74	0.000646584	0.0422435	1.37424	1	0.307	0.693	69.3
74159	ENSG00000177679	SRRM3	chr7	76283523	76283602	76282963	76283101	76285614	76287288	74159	4	1	0	4	153	74	0.000394884	0.029303	1.53309	0.659	0	0.659	65.9
58092	ENSG00000116350	SRSF4	chr1	29166728	29166866	29159373	29160517	29168502	29173494	58092	86	0	72	6	212	74	0.000616542	0.0407551	1.38982	1	0.807	0.193	19.3
53807	ENSG00000157216	SSBP3	chr1	54258068	54258149	54257126	54257186	54281437	54281527	53807	138	225	332	63	155	74	0	0	#NUM!	0.226	0.716	-0.49	-49
82888	ENSG00000141298	SSH2	chr17	29848848	29848929	29793615	29793937	29929937	29930167	82888	13	14	0	25	155	74	1.57028e-06	0.000941253	3.02629	0.307	0	0.307	30.7
58329	ENSG00000172830	SSH3	chr11	67307548	67307737	67307370	67307436	67307845	67307906	58329	210	22	136	44	263	74	0.000230519	0.0195986	1.70778	0.729	0.465	0.264	26.4
86622	ENSG00000008513	ST3GAL1	chr8	133539636	133539729	133507198	133507321	133545773	133545926	86622	1	10	8	3	167	74	0.000452764	0.0324665	1.48856	0.042	0.542	-0.5	-50
41558	ENSG00000126091	ST3GAL3	chr1	43900748	43900833	43899540	43899727	43916607	43917029	41558	6	4	6	0	159	74	0.000351345	0.0269466	1.5695	0.411	1	-0.589	-58.9
41560	ENSG00000126091	ST3GAL3	chr1	43911166	43911243	43899540	43899727	43911874	43914639	41560	1	0	1	2	151	74	0.000808233	0.0498007	1.30276	1	0.197	0.803	80.3
57354	ENSG00000239445	ST3GAL6-AS1	chr3	98718418	98718521	98715649	98715777	98732425	98732455	57354	1	2	2	0	177	74	0.000514443	0.0356188	1.44832	0.173	1	-0.827	-82.7
81286	ENSG00000004866	ST7	chr7	117134123	117134192	117131884	117131960	117136080	117136235	81286	125	17	73	35	143	74	0.000262301	0.0215352	1.66685	0.792	0.519	0.273	27.3
58158	ENSG00000124356	STAMBP	chr2	73829404	73829510	73828986	73829070	73830844	73831059	58158	36	15	37	1	180	74	0.000110612	0.0111771	1.95167	0.497	0.938	-0.441	-44.1
31686	ENSG00000115694	STK25	chr2	241508005	241508135	241501356	241501708	241508442	241508556	31686	659	90	440	128	204	74	0.000229002	0.0195371	1.70914	0.726	0.555	0.171	17.1
85414	ENSG00000196182	STK40	chr1	36367847	36368084	36361220	36361340	36385722	36385884	85414	63	33	18	36	311	74	0.000275667	0.0224238	1.64929	0.312	0.106	0.206	20.6
85415	ENSG00000196182	STK40	chr1	36367851	36368084	36361220	36361340	36385722	36385879	85415	70	33	21	36	307	74	0.000320708	0.0249691	1.6026	0.338	0.123	0.215	21.5
77925	ENSG00000164828	SUN1	chr7	849519	849603	843340	843520	851383	851482	77925	129	3	134	19	158	74	0.000508248	0.0354568	1.4503	0.953	0.768	0.185	18.5
67156	ENSG00000264538	SUZ12P1	chr17	30735032	30735097	30731705	30732123	30766502	30766588	67156	2	3	2	0	139	74	0.00030969	0.0243696	1.61315	0.262	1	-0.738	-73.8
31144	ENSG00000196074	SYCP2	chr20	59877384	59877555	59875270	59875469	59878007	59878045	31144	3	0	2	3	245	74	6.44512e-05	0.00771722	2.11254	1	0.168	0.832	83.2
38726	ENSG00000115183	TANC1	chr2	159150369	159150556	159136193	159136298	159163282	159163546	38726	182	0	149	7	261	74	0.00051091	0.0355221	1.4495	1	0.858	0.142	14.2
24734	ENSG00000135090	TAOK3	chr12	118261496	118261673	118255503	118255655	118266654	118266759	24734	26	29	4	32	251	74	0.00013215	0.0129713	1.88702	0.209	0.036	0.173	17.3
51296	ENSG00000169962	TAS1R3	chr1	1333258	1333379	1332920	1333124	1333505	1335314	51296	1	2	6	0	195	74	0.000294412	0.0235454	1.62809	0.159	1	-0.841	-84.1
54893	ENSG00000065882	TBC1D1	chr4	38051898	38052060	38049617	38049898	38054198	38054338	54893	10	105	71	70	236	74	7.8022e-12	1.04719e-08	7.97997	0.029	0.241	-0.212	-21.2
81267	ENSG00000036054	TBC1D23	chr3	100311832	100311877	100310402	100310542	100316098	100316187	81267	122	14	91	45	119	74	1.76123e-05	0.00447403	2.3493	0.844	0.557	0.287	28.7
81073	ENSG00000113649	TCERG1	chr5	146505504	146505621	146504363	146504494	146507027	146507177	81073	8	6	5	0	191	74	0.000360971	0.0274125	1.56205	0.341	1	-0.659	-65.9
11005	ENSG00000140262	TCF12	chr15	57252420	57252492	57251168	57251423	57253261	57253468	11005	23	213	65	143	146	74	5.37863e-07	0.000357165	3.44713	0.052	0.187	-0.135	-13.5
3239	ENSG00000071564	TCF3	chr19	1612206	1612430	1610964	1611849	1615284	1615821	3239	961	252	539	315	298	74	3.56011e-06	0.00170388	2.76856	0.486	0.298	0.188	18.8
3241	ENSG00000071564	TCF3	chr19	1612206	1612433	1609289	1611849	1615284	1615485	3241	982	252	547	315	301	74	2.8799e-06	0.00144557	2.83996	0.489	0.299	0.19	19
3244	ENSG00000071564	TCF3	chr19	1615284	1615485	1612206	1612433	1615685	1615798	3244	525	249	552	118	275	74	2.46248e-05	0.0053722	2.26985	0.362	0.557	-0.195	-19.5
3245	ENSG00000071564	TCF3	chr19	1615284	1615515	1612206	1612433	1615685	1615821	3245	603	249	660	118	305	74	7.94741e-06	0.00295586	2.52932	0.37	0.576	-0.206	-20.6
3247	ENSG00000071564	TCF3	chr19	1615284	1615520	1612206	1612433	1615685	1615804	3247	863	249	944	118	310	74	5.9595e-06	0.00248608	2.60449	0.453	0.656	-0.203	-20.3
70685	ENSG00000081059	TCF7	chr5	134144796	134144869	134143591	134143640	134146200	134148229	70685	0	10	22	12	147	74	2.6677e-06	0.00135003	2.86966	0	0.48	-0.48	-48
70686	ENSG00000081059	TCF7	chr5	134144796	134144869	134143591	134143640	134146223	134148210	70686	1	93	39	63	147	74	2.87459e-12	4.32871e-09	8.36364	0.005	0.238	-0.233	-23.3
88136	ENSG00000148737	TCF7L2	chr10	113159919	113159992	113158020	113158069	113160618	113160691	88136	24	23	35	5	147	74	0.000188917	0.0169531	1.77075	0.344	0.779	-0.435	-43.5
71817	ENSG00000180176	TH	chr11	2165667	2165763	2165231	2165365	2166001	2166058	71817	8	0	9	4	170	74	0.000482295	0.0339531	1.46912	1	0.495	0.505	50.5
23437	ENSG00000149476	TKFC	chr11	61336203	61336371	61335839	61335937	61337940	61338035	23437	1	2	1	0	242	74	0.000272597	0.0222327	1.65301	0.133	1	-0.867	-86.7
76189	ENSG00000174125	TLR1	chr4	38804305	38804382	38800471	38800948	38804753	38804787	76189	3	0	1	2	151	74	0.000667119	0.0431287	1.36523	1	0.197	0.803	80.3
52967	ENSG00000178826	TMEM139	chr7	143285940	143286202	143284957	143285445	143286423	143287296	52967	0	2	6	1	336	74	0.000588211	0.0394741	1.40369	0	0.569	-0.569	-56.9
35711	ENSG00000145014	TMEM44	chr3	194615568	194615670	194610915	194611020	194623223	194623310	35711	80	7	89	0	176	74	0.000455808	0.0325898	1.48692	0.828	1	-0.172	-17.2
37991	ENSG00000196187	TMEM63A	chr1	225866132	225866208	225865896	225866050	225866573	225866748	37991	0	4	6	1	150	74	4.19727e-05	0.00652418	2.18547	0	0.747	-0.747	-74.7
82351	ENSG00000196511	TPK1	chr7	144591422	144591569	144548490	144548602	144623165	144623261	82351	13	4	8	0	221	74	0.000787407	0.0490066	1.30975	0.521	1	-0.479	-47.9
67679	ENSG00000198467	TPM2	chr9	35684731	35684807	35684487	35684550	35685063	35685139	67679	1393	1441	2631	296	150	74	0	0	#NUM!	0.323	0.814	-0.491	-49.1
67682	ENSG00000198467	TPM2	chr9	35685063	35685139	35684731	35684807	35685268	35685339	67682	2191	1675	586	3120	150	74	0	0	#NUM!	0.392	0.085	0.307	30.7
14538	ENSG00000170919	TPT1-AS1	chr13	45344753	45344909	45344304	45344446	45351896	45352014	14538	2	0	2	3	230	74	8.18396e-05	0.00862249	2.06437	1	0.177	0.823	82.3
14550	ENSG00000170919	TPT1-AS1	chr13	45370079	45370182	45344328	45344446	45377060	45377215	14550	5	3	7	0	177	74	0.000734423	0.0462686	1.33471	0.411	1	-0.589	-58.9
88442	ENSG00000165275	TRMT10B	chr9	37763628	37763865	37761902	37762117	37768075	37768163	88442	53	0	58	6	311	74	0.000488652	0.0342834	1.46492	1	0.697	0.303	30.3
9631	ENSG00000103197	TSC2	chr16	2077597	2077726	2076490	2076585	2079031	2079196	9631	115	185	201	118	203	74	3.05732e-06	0.00152225	2.81751	0.185	0.383	-0.198	-19.8
9632	ENSG00000103197	TSC2	chr16	2077597	2077726	2076490	2076585	2079034	2079196	9632	93	154	158	99	203	74	2.24034e-05	0.00507902	2.29422	0.18	0.368	-0.188	-18.8
71580	ENSG00000143643	TTC13	chr1	230936157	230936264	230933778	230933861	230939385	230939496	71580	33	43	13	64	181	74	0.000589556	0.0395214	1.40317	0.239	0.077	0.162	16.2
26411	ENSG00000103852	TTC23	chr15	99248187	99248310	99245388	99245510	99249416	99249558	26411	8	9	0	10	197	74	0.000375388	0.0282295	1.5493	0.25	0	0.25	25
13535	ENSG00000235954	TTC28-AS1	chr22	27994472	27994653	27935150	27935230	27997410	27997423	13535	2	0	2	4	255	74	9.9702e-05	0.0102423	1.9896	1	0.127	0.873	87.3
37608	ENSG00000237298	TTN-AS1	chr2	178584572	178584993	178523291	178523636	178597595	178597681	37608	15	0	5	2	495	74	0.000703013	0.0447193	1.3495	1	0.272	0.728	72.8
41701	ENSG00000143367	TUFT1	chr1	151562090	151562165	151540308	151540426	151562584	151562686	41701	86	61	19	64	149	74	1.25894e-06	0.000777271	3.10943	0.412	0.128	0.284	28.4
893	ENSG00000253352	TUG1	chr22	30972047	30972172	30971196	30971610	30972854	30973587	893	171	2	114	14	199	74	7.18185e-05	0.00787483	2.10376	0.97	0.752	0.218	21.8
7099	ENSG00000259024	TVP23C-CDRT4	chr17	15503097	15503232	15440207	15440285	15540432	15540561	7099	26	0	35	7	209	74	0.000387215	0.0289778	1.53794	1	0.639	0.361	36.1
82261	ENSG00000188690	UROS	chr10	125812213	125812288	125798064	125798145	125823028	125823039	82261	3	0	1	2	149	74	0.000686762	0.0441214	1.35535	1	0.199	0.801	80.1
23562	ENSG00000048028	USP28	chr11	113808022	113808136	113806488	113806584	113808297	113808437	23562	2	0	4	4	188	74	0.000414562	0.0303758	1.51747	1	0.282	0.718	71.8
32377	ENSG00000112715	VEGFA	chr6	43781955	43782052	43778888	43778918	43784540	43784562	32377	148	118	156	40	171	74	6.45088e-06	0.00253096	2.59671	0.352	0.628	-0.276	-27.6
32378	ENSG00000112715	VEGFA	chr6	43781955	43782087	43778888	43778918	43784540	43784562	32378	353	118	345	40	206	74	7.07211e-06	0.00269526	2.5694	0.518	0.756	-0.238	-23.8
23467	ENSG00000167992	VWCE	chr11	61281785	61281914	61280792	61281235	61282788	61282905	23467	3	0	3	3	203	74	0.000230777	0.0195986	1.70778	1	0.267	0.733	73.3
80659	ENSG00000099290	WASHC2A	chr10	50127159	50127222	50126056	50126179	50127582	50127795	80659	73	13	40	42	137	74	1.89125e-06	0.00107124	2.97011	0.752	0.34	0.412	41.2
28090	ENSG00000180769	WDFY3-AS2	chr4	84969775	84969876	84965649	84965858	85004229	85004327	28090	1	0	1	2	175	74	0.000577442	0.0389632	1.40935	1	0.175	0.825	82.5
53343	ENSG00000196998	WDR45	chrX	49100204	49100554	49078040	49078112	49101049	49101121	53343	2	2	5	0	424	74	0.000203212	0.0179233	1.74658	0.149	1	-0.851	-85.1
68543	ENSG00000060237	WNK1	chr12	879572	880031	877093	878361	881691	881789	68543	581	243	976	81	533	74	1.11022e-16	2.44804e-13	12.6112	0.249	0.626	-0.377	-37.7
68544	ENSG00000060237	WNK1	chr12	880720	880999	878211	878361	881691	881789	68544	1075	243	1443	81	353	74	2.99538e-13	4.86671e-10	9.31276	0.481	0.789	-0.308	-30.8
22389	ENSG00000166435	XRRA1	chr11	74927390	74927488	74921213	74921347	74930299	74930372	22389	18	5	23	0	172	74	0.000332697	0.025708	1.58993	0.608	1	-0.392	-39.2
22391	ENSG00000166435	XRRA1	chr11	74930299	74930372	74921213	74921347	74936883	74937068	22391	5	1	0	1	147	74	0.000533741	0.0366146	1.43635	0.716	0	0.716	71.6
45393	ENSG00000060138	YBX3	chr12	10709907	10710114	10704022	10704148	10713210	10713333	45393	4273	479	4299	156	281	74	2.19338e-11	2.55508e-08	7.5926	0.701	0.879	-0.178	-17.8
31974	ENSG00000181722	ZBTB20	chr3	114713975	114714015	114693527	114693575	114801100	114801174	31974	1	0	1	3	114	74	0.000190462	0.0170422	1.76847	1	0.178	0.822	82.2
1472	ENSG00000173276	ZBTB21	chr21	42002349	42002503	41988636	41994108	42002896	42002961	1472	6	7	14	0	228	74	6.47704e-06	0.00253096	2.59671	0.218	1	-0.782	-78.2
1473	ENSG00000173276	ZBTB21	chr21	42002349	42002563	41993947	41994108	42002896	42002961	1473	8	7	15	0	288	74	1.11057e-05	0.00363371	2.43965	0.227	1	-0.773	-77.3
12275	ENSG00000100722	ZC3H14	chr14	88574290	88574346	88573610	88573758	88574692	88574853	12275	1	3	2	0	130	74	0.000118412	0.0117725	1.92913	0.159	1	-0.841	-84.1
19217	ENSG00000171307	ZDHHC16	chr10	97453798	97453846	97453529	97453663	97454713	97454799	19217	351	173	172	250	122	74	2.72639e-08	2.15804e-05	4.66594	0.552	0.294	0.258	25.8
86729	ENSG00000023041	ZDHHC6	chr10	112428381	112428438	112424427	112425593	112432239	112432286	86729	1	4	4	0	131	74	3.10902e-05	0.00566575	2.24674	0.124	1	-0.876	-87.6
11839	ENSG00000100711	ZFYVE21	chr14	103729792	103729846	103729090	103729182	103732619	103732762	11839	33	89	73	71	128	74	0.000458871	0.0327145	1.48526	0.177	0.373	-0.196	-19.6
3048	ENSG00000188629	ZNF177	chr19	9371609	9371752	9364861	9364948	9376315	9376423	3048	2	0	3	3	217	74	0.000205675	0.0180631	1.74321	1	0.254	0.746	74.6
87096	ENSG00000154957	ZNF18	chr17	11993501	11993654	11992539	11992911	11997430	11997475	87096	2	4	1	0	227	74	0.000168967	0.0157109	1.8038	0.14	1	-0.86	-86
1504	ENSG00000182986	ZNF320	chr19	52893778	52893856	52890240	52890328	52897509	52897650	1504	2	0	1	2	152	74	0.000723442	0.0456234	1.34081	1	0.196	0.804	80.4
51746	ENSG00000186918	ZNF395	chr8	28375261	28375382	28360884	28361182	28385079	28385397	51746	0	1	13	1	195	74	0.000276117	0.0224309	1.64915	0	0.831	-0.831	-83.1
51748	ENSG00000186918	ZNF395	chr8	28375261	28375382	28360884	28361182	28386392	28386446	51748	1	2	10	0	195	74	0.000210867	0.0184404	1.73423	0.159	1	-0.841	-84.1
30929	ENSG00000197013	ZNF429	chr19	21529083	21529279	21505660	21505774	21529657	21529784	30929	2	0	1	2	270	74	0.000196044	0.0173905	1.75969	1	0.121	0.879	87.9
26557	ENSG00000148143	ZNF462	chr9	106930844	106931037	106930524	106930689	106932265	106932549	26557	2	6	4	0	267	74	3.18708e-05	0.0056809	2.24558	0.085	1	-0.915	-91.5
19258	ENSG00000177853	ZNF518A	chr10	96135169	96135289	96133582	96133648	96151415	96151566	19258	3	3	6	0	194	74	0.000216181	0.0187771	1.72637	0.276	1	-0.724	-72.4
51759	ENSG00000167528	ZNF641	chr12	48345344	48345474	48344598	48344712	48347251	48347343	51759	20	6	26	0	204	74	0.000130693	0.0128692	1.89045	0.547	1	-0.453	-45.3
87165	ENSG00000242779	ZNF702P	chr19	52990092	52990210	52986451	52986846	53037724	53037883	87165	2	3	10	0	192	74	7.32431e-05	0.0079212	2.10121	0.204	1	-0.796	-79.6
59837	ENSG00000198482	ZNF808	chr19	52532907	52533009	52527667	52527711	52543265	52543347	59837	20	6	21	0	176	74	0.000258594	0.0213411	1.67078	0.584	1	-0.416	-41.6
53729	ENSG00000235944	ZNF815P	chr7	5833526	5833568	5823215	5823526	5839948	5840075	53729	3	6	9	0	116	74	1.35145e-05	0.00389313	2.4097	0.242	1	-0.758	-75.8
2102	ENSG00000181666	ZNF875	chr19	37358540	37358661	37357961	37358039	37362108	37362274	2102	2	0	1	2	195	74	0.000413211	0.0303623	1.51767	1	0.159	0.841	84.1
3447	ENSG00000149657	LSM14B	chr20	62127584	62127701	62126303	62126439	62129784	62129952	3447	285	45	360	16	191	74	5.16644e-05	0.00734968	2.13373	0.71	0.897	-0.187	-18.7
74943	ENSG00000124496	TRERF1	chr6	42263319	42263568	42259338	42259723	42264703	42264854	74943	279	20	272	1	323	74	2.5069e-06	0.0012898	2.88948	0.762	0.984	-0.222	-22.2
73625	ENSG00000137177	KIF13A	chr6	17789871	17789910	17787775	17787875	17794248	17794395	73625	142	13	45	44	113	74	2.07946e-11	2.51737e-08	7.59905	0.877	0.401	0.476	47.6
73626	ENSG00000137177	KIF13A	chr6	17789871	17789910	17787775	17787875	17794571	17794704	73626	72	9	13	34	113	74	4.90474e-12	6.88225e-09	8.16227	0.84	0.2	0.64	64
72538	ENSG00000160194	NDUFV3	chr21	42903181	42904276	42896926	42897047	42908863	42909105	72538	1999	228	1085	399	1169	74	2.96385e-12	4.35686e-09	8.36083	0.357	0.147	0.21	21
61954	ENSG00000187079	TEAD1	chr11	12878888	12878900	12864837	12864900	12879707	12879842	61954	111	111	12	163	86	74	0	0	#NUM!	0.463	0.06	0.403	40.3
62172	ENSG00000161791	FMNL3	chr12	49658441	49658594	49657081	49657190	49661965	49662049	62172	43	9	74	1	227	74	0.000226338	0.0194481	1.71112	0.609	0.96	-0.351	-35.1
63431	ENSG00000154380	ENAH	chr1	225517195	225517306	225514595	225514900	225519197	225519565	63431	1427	99	1219	13	185	74	4.84537e-11	5.34202e-08	7.27229	0.852	0.974	-0.122	-12.2
63432	ENSG00000154380	ENAH	chr1	225517195	225517990	225514595	225514900	225519197	225519565	63432	1763	99	1712	13	869	74	1.52456e-12	2.35316e-09	8.62835	0.603	0.918	-0.315	-31.5
38154	ENSG00000091409	ITGA6	chr2	172501771	172501901	172497974	172498100	172504090	172504534	38154	880	85	411	232	204	74	0	0	#NUM!	0.79	0.391	0.399	39.9
38628	ENSG00000139793	MBNL2	chr13	97366458	97366553	97357481	97357635	97391321	97391599	38628	115	33	34	1	169	74	0.000626318	0.0412688	1.38438	0.604	0.937	-0.333	-33.3
49435	ENSG00000170776	AKAP13	chr15	85658536	85658590	85655416	85655787	85664562	85664755	49435	112	41	47	82	128	74	4.43421e-08	3.33864e-05	4.47643	0.612	0.249	0.363	36.3
49436	ENSG00000170776	AKAP13	chr15	85662387	85662453	85655416	85655787	85664562	85664755	49436	15	41	3	82	140	74	4.19978e-05	0.00652418	2.18547	0.162	0.019	0.143	14.3
59336	ENSG00000161203	AP2M1	chr3	184180644	184180650	184180063	184180251	184180848	184180881	59336	1657	1498	1819	463	80	74	2.22045e-16	4.72725e-13	12.3254	0.506	0.784	-0.278	-27.8
25744	ENSG00000197694	SPTAN1	chr9	128592982	128593042	128591476	128591625	128594174	128594373	25744	1883	192	679	532	134	74	0	0	#NUM!	0.844	0.413	0.431	43.1
30885	ENSG00000152601	MBNL1	chr3	152446703	152446757	152445281	152445539	152447619	152447773	30885	177	108	132	23	128	74	6.25633e-06	0.00249344	2.6032	0.487	0.768	-0.281	-28.1
34121	ENSG00000136068	FLNB	chr3	58141857	58141896	58138281	58138529	58142649	58142752	34121	313	702	87	841	113	74	1.06581e-14	1.99404e-11	10.7003	0.226	0.063	0.163	16.3
34122	ENSG00000136068	FLNB	chr3	58141857	58141929	58138281	58138529	58142649	58142752	34122	874	702	189	841	146	74	0	0	#NUM!	0.387	0.102	0.285	28.5
6525	ENSG00000274211	SOCS7	chr17	38364751	38364856	38361710	38361775	38366286	38366417	6525	72	36	118	2	179	74	1.5751e-11	1.98462e-08	7.70232	0.453	0.961	-0.508	-50.8
10905	ENSG00000140416	TPM1	chr15	63064063	63064142	63062575	63062645	63065895	63066091	10905	111	25	435	29	153	74	0.000256927	0.0213411	1.67078	0.682	0.879	-0.197	-19.7
12550	ENSG00000133961	NUMB	chr14	73279280	73279424	73275209	73277293	73282358	73282505	12550	158	86	251	23	218	74	7.63316e-11	7.98765e-08	7.09758	0.384	0.787	-0.403	-40.3
12885	ENSG00000100296	THOC5	chr22	29531077	29531110	29529161	29529239	29531830	29531963	12885	116	210	34	194	107	74	4.61598e-06	0.00206515	2.68505	0.276	0.108	0.168	16.8
36670	ENSG00000077782	FGFR1	chr8	38429681	38429948	38428345	38428435	38457355	38457446	36670	830	245	1371	38	341	74	0	0	#NUM!	0.424	0.887	-0.463	-46.3
47666	ENSG00000115414	FN1	chr2	215392930	215393203	215391631	215391814	215394527	215394719	47666	76	24	195	2	347	74	6.45803e-11	6.87447e-08	7.16276	0.403	0.954	-0.551	-55.1
74942	ENSG00000124496	TRERF1	chr6	42263259	42263568	42259338	42259723	42264703	42264854	74942	295	20	353	1	383	74	3.60806e-07	0.000247513	3.6064	0.74	0.986	-0.246	-24.6
31343	ENSG00000203485	INF2	chr14	104715283	104715340	104714202	104714856	104717562	104717646	31343	233	2	50	7	131	74	0.000135276	0.0131734	1.8803	0.985	0.801	0.184	18.4
31344	ENSG00000203485	INF2	chr14	104715283	104715340	104714202	104714856	104718794	104719603	31344	543	152	125	269	131	74	0	0	#NUM!	0.669	0.208	0.461	46.1
28644	ENSG00000090989	EXOC1	chr4	55888887	55888932	55882726	55883928	55890222	55890386	28644	13	75	54	41	119	74	1.71795e-08	1.45296e-05	4.83775	0.097	0.45	-0.353	-35.3
29652	ENSG00000170390	DCLK2	chr4	150253473	150253556	150249567	150249684	150256019	150256119	29652	54	22	23	53	157	74	1.96081e-06	0.00108249	2.96558	0.536	0.17	0.366	36.6
85989	ENSG00000131018	SYNE1	chr6	152145486	152145555	152143622	152143765	152148044	152148378	85989	8	9	0	20	143	74	2.93384e-05	0.00566575	2.24674	0.315	0	0.315	31.5
57964	ENSG00000104067	TJP1	chr15	29719776	29720016	29718265	29719138	29720357	29720708	57964	84	61	12	93	314	74	1.46505e-12	2.31929e-09	8.63465	0.245	0.03	0.215	21.5
75080	ENSG00000137216	TMEM63B	chr6	44135327	44135366	44135016	44135096	44136348	44136439	75080	164	3	79	40	113	74	1.29674e-13	2.22391e-10	9.65288	0.973	0.564	0.409	40.9
22580	ENSG00000137497	NUMA1	chr11	72012400	72012442	72010785	72010854	72012894	72016260	22580	462	384	86	471	116	74	0	0	#NUM!	0.434	0.104	0.33	33
23318	ENSG00000149503	INCENP	chr11	62141499	62141511	62140912	62141044	62144981	62145091	23318	108	265	32	339	86	74	3.28906e-09	3.03068e-06	5.51846	0.26	0.075	0.185	18.5
43836	ENSG00000138674	SEC31A	chr4	82842139	82842481	82828999	82829058	82844385	82844460	43836	2049	86	1829	21	416	74	8.21966e-07	0.000539874	3.26771	0.809	0.939	-0.13	-13
43838	ENSG00000138674	SEC31A	chr4	82842184	82842481	82828999	82829058	82844385	82844509	43838	1792	86	1578	21	371	74	1.10926e-06	0.000706036	3.15117	0.806	0.937	-0.131	-13.1
49246	ENSG00000076984	MAP2K7	chr19	7905807	7905855	7903884	7904068	7909754	7909896	49246	61	27	21	44	122	74	1.76816e-05	0.00447403	2.3493	0.578	0.225	0.353	35.3
62334	ENSG00000110841	PPFIBP1	chr12	27677063	27677096	27676427	27676599	27679488	27679639	62334	92	52	31	124	107	74	8.6261e-12	1.13314e-08	7.94572	0.55	0.147	0.403	40.3
84399	ENSG00000008294	SPAG9	chr17	50975862	50975901	50974770	50974947	50977107	50977221	84399	64	171	18	147	113	74	0.000219971	0.0190477	1.72016	0.197	0.074	0.123	12.3
3553	ENSG00000064607	SUGP2	chr19	18993637	18993740	18990887	18991149	18994365	18994486	3553	487	21	361	50	177	74	5.96999e-05	0.00771722	2.11254	0.907	0.751	0.156	15.6
3554	ENSG00000064607	SUGP2	chr19	18993647	18993740	18990889	18991149	18994365	18995280	3554	429	21	331	50	167	74	0.00011167	0.0112655	1.94825	0.901	0.746	0.155	15.5
18299	ENSG00000111206	FOXM1	chr12	2865354	2865399	2864682	2864752	2866392	2866521	18299	1295	104	476	379	119	74	0	0	#NUM!	0.886	0.439	0.447	44.7
18301	ENSG00000111206	FOXM1	chr12	2865354	2865399	2864682	2864755	2866392	2866521	18301	750	4	288	26	119	74	2.56436e-10	2.5536e-07	6.59285	0.991	0.873	0.118	11.8
66127	ENSG00000071054	MAP4K4	chr2	101868028	101868037	101867211	101867309	101869621	101869797	66127	82	263	212	117	83	74	4.44089e-16	9.13936e-13	12.0391	0.218	0.618	-0.4	-40
52207	ENSG00000165802	NSMF	chr9	137453730	137453820	137452735	137453180	137454390	137454432	52207	1149	97	1228	27	164	74	5.50991e-08	4.09858e-05	4.38737	0.842	0.954	-0.112	-11.2
53893	ENSG00000073921	PICALM	chr11	85978069	85978093	85974707	85974812	85981128	85981228	53893	90	40	18	71	98	74	3.17235e-11	3.62705e-08	7.44045	0.629	0.161	0.468	46.8
53894	ENSG00000073921	PICALM	chr11	85978069	85978093	85976622	85976682	85981128	85981228	53894	262	112	59	194	98	74	0	0	#NUM!	0.639	0.187	0.452	45.2
68376	ENSG00000116786	PLEKHM2	chr1	15721328	15721388	15719733	15719920	15725316	15725545	68376	278	132	131	165	134	74	3.3818e-06	0.00164404	2.78409	0.538	0.305	0.233	23.3
17370	ENSG00000134283	PPHLN1	chr12	42384939	42384996	42374862	42375074	42387455	42387535	17370	356	74	162	148	131	74	1.09897e-11	1.41354e-08	7.84969	0.731	0.382	0.349	34.9
83001	ENSG00000123130	ACOT9	chrX	23734340	23734367	23733171	23733217	23735918	23736016	83001	358	79	100	291	101	74	0	0	#NUM!	0.769	0.201	0.568	56.8
83002	ENSG00000123130	ACOT9	chrX	23734340	23734367	23733171	23733217	23743124	23743276	83002	121	21	25	24	101	74	1.14441e-05	0.00368	2.43415	0.808	0.433	0.375	37.5
83590	ENSG00000130396	AFDN	chr6	167913402	167913423	167911283	167911489	167914167	167914313	83590	8	18	0	27	95	74	8.3312e-05	0.00876266	2.05736	0.257	0	0.257	25.7
821	ENSG00000100150	DEPDC5	chr22	31861367	31861433	31857444	31857553	31870589	31870744	821	1	21	16	9	140	74	1.25037e-06	0.000777271	3.10943	0.025	0.484	-0.459	-45.9
75337	ENSG00000151914	DST	chr6	56468981	56468999	56466077	56466195	56469882	56469957	75337	274	6	140	112	92	74	0	0	#NUM!	0.973	0.501	0.472	47.2
84780	ENSG00000156504	FAM122B	chrX	134772142	134772283	134771095	134771354	134781820	134781917	84780	433	17	327	0	215	74	2.12352e-05	0.00496614	2.30398	0.898	1	-0.102	-10.2

## Sheet:  MBNL1 KD HFE-145
AS events changed in MBNL1 KD HeLa cells (Ray et al., 2020), FDR ≤ 0.05, -0.1 ≤ ΔPSI ≥ 0.1
ID	GeneID	geneSymbol	chr	strand	exonStart_0base	exonEnd	upstreamES	upstreamEE	downstreamES	downstreamEE	ID	IJC_SAMPLE_1	SJC_SAMPLE_1	IJC_SAMPLE_2	SJC_SAMPLE_2	IncFormLen	SkipFormLen	PValue	FDR	"-log(FDR)	IncLevel1	IncLevel2	IncLevelDifference	IncLevelDifference, 0-100% scale
9	ENSG00000160310	PRMT2	chr21	+	46661799	46661936	46649574	46649739	46663382	46663554	9	75,145,95	4,4,5	75.61	13.8	287	150	0.000227629406088	0.0106101	1.97428	0.907,0.95,0.909	0.751,0.799	-0.147	-14.7
93	ENSG00000157601	MX1	chr21	+	41427205	41427304	41422755	41422911	41427754	41427866	93	15,21,22	0,0,0	6.13	0.6	249	150	0.000326397094369	0.0136585	1.8646	1.0,1.0,1.0	1.0,0.566	-0.217	-21.7
150	ENSG00000205581	HMGN1	chr21	-	39345829	39345958	39345145	39345274	39347378	39347478	150	99,87,155	62,63,50	71.71	100.69	279	150	0.000464941849856	0.0172316	1.76367	0.462,0.426,0.625	0.276,0.356	-0.188	-18.8
153	ENSG00000205581	HMGN1	chr21	-	39345829	39347292	39345145	39345274	39347378	39347483	153	596,636,695	62,63,50	374.496	100.69	1613	150	0.000288538795942	0.0125623	1.90093	0.472,0.484,0.564	0.258,0.401	-0.177	-17.7
185	ENSG00000157540	DYRK1A	chr21	+	37415489	37415565	37375093	37375117	37420298	37420384	185	2,6,7	1,5,0	0	2.2	226	150	2.88404999771e-07	6.64002e-05	4.17783	0.57,0.443,1.0	0.0,0.0	-0.671	-67.1
190	ENSG00000157540	DYRK1A	chr21	+	37421773	37421866	37420298	37420384	37472683	37472880	190	58,65,52	110,132,99	29.44	136.137	243	150	0.000302742781161	0.0129626	1.88731	0.246,0.233,0.245	0.116,0.165	-0.101	-10.1
196	ENSG00000157540	DYRK1A	chr21	+	37428866	37428908	37421773	37421866	37430268	37430400	196	0,6,2	1,4,3	2.3	1	192	150	0.0011391550039	0.0320026	1.49482	0.0,0.54,0.342	0.61,1.0	0.511	51.1
202	ENSG00000157540	DYRK1A	chr21	+	37430268	37430400	37425689	37425781	37472683	37472829	202	5,3,13	4,0,2	11.7	0	282	150	0.000540305482526	0.0191178	1.71856	0.399,1.0,0.776	1.0,1.0	0.275	27.5
396	ENSG00000254413	CHKB-CPT1B	chr22	-	50578548	50578659	50577774	50577934	50579035	50579255	396	96,111,125	5,0,1	88.91	8.12	261	150	4.12873439393e-06	0.000549258	3.26022	0.917,1.0,0.986	0.863,0.813	-0.13	-13
510	ENSG00000075234	TTC38	chr22	+	46292202	46292328	46289401	46289561	46292790	46292933	510	29,22,8	6,4,0	18.33	0	276	150	5.62981333855e-05	0.00389637	2.40934	0.724,0.749,1.0	1.0,1.0	0.176	17.6
511	ENSG00000075234	TTC38	chr22	+	46292202	46292328	46289825	46289899	46292790	46292933	511	34,31,14	117,85,77	23.38	51.47	276	150	0.00153905297039	0.0396309	1.40197	0.136,0.165,0.09	0.197,0.305	0.121	12.1
598	ENSG00000237037	NDUFA6-DT	chr22	+	42122792	42122888	42091351	42091600	42124046	42124130	598	0,8,3	12,8,20	0	10.4	246	150	0.00106711283046	0.0306718	1.51326	0.0,0.379,0.084	0.0,0.0	-0.154	-15.4
737	ENSG00000184949	FAM227A	chr22	-	38607388	38607476	38605253	38605348	38620211	38620291	737	11,29,5	6,2,0	27.28	0	238	150	0.000322152077198	0.0135144	1.8692	0.536,0.901,1.0	1.0,1.0	0.188	18.8
740	ENSG00000184949	FAM227A	chr22	-	38628237	38628342	38626179	38626303	38628833	38628935	740	2,0,0	9,6,3	7.3	6.17	255	150	0.000819436082392	0.0255272	1.593	0.116,0.0,0.0	0.407,0.094	0.212	21.2
828	ENSG00000128309	MPST	chr22	+	37023751	37023927	37019695	37019774	37024191	37024810	828	24,18,25	13,6,20	36.38	5.7	326	150	0.000999575158581	0.0293096	1.53299	0.459,0.58,0.365	0.768,0.714	0.273	27.3
953	ENSG00000100150	DEPDC5	chr22	+	31861367	31861433	31857444	31857553	31870589	31870744	953	4,10,4	34,37,33	0	25.41	216	150	1.59908133429e-05	0.00152928	2.81551	0.076,0.158,0.078	0.0,0.0	-0.104	-10.4
1003	ENSG00000198089	SFI1	chr22	+	31604308	31604404	31589446	31589577	31604868	31604945	1003	21,16,21	0,0,0	17.13	0.6	246	150	0.000662338673385	0.0219748	1.65808	1.0,1.0,1.0	1.0,0.569	-0.216	-21.6
1024	ENSG00000138942	RNF185	chr22	+	31196935	31196990	31160181	31160303	31201497	31201615	1024	4,8,10	0,0,0	12.12	0.6	205	150	0.000601463456129	0.0205369	1.68746	1.0,1.0,1.0	1.0,0.594	-0.203	-20.3
1026	ENSG00000138942	RNF185	chr22	+	31196935	31197157	31160182	31160303	31201497	31201615	1026	3,15,4	0,0,0	2.12	0.6	372	150	0.000309720461866	0.0131381	1.88147	1.0,1.0,1.0	1.0,0.446	-0.277	-27.7
1029	ENSG00000138942	RNF185	chr22	+	31196935	31197158	31160210	31160303	31201497	31201615	1029	3,3,1	0,0,0	2.2	0.6	373	150	0.00154976768705	0.039809	1.40002	1.0,1.0,1.0	1.0,0.118	-0.441	-44.1
1044	ENSG00000183963	SMTN	chr22	+	31099064	31099179	31098666	31098840	31099744	31099896	1044	61,66,62	1,3,0	155.147	14.18	265	150	1.12186660201e-05	0.0011623	2.93468	0.972,0.926,1.0	0.862,0.822	-0.124	-12.4
1145	ENSG00000186575	NF2	chr22	+	29683019	29683064	29681438	29681601	29694751	29694811	1145	209,223,191	270,268,210	363.44	273.301	195	150	1.59362495963e-05	0.00152834	2.81578	0.373,0.39,0.412	0.506,0.529	0.126	12.6
1304	ENSG00000161149	TUBA3FP	chr22	-	21013041	21013184	21011383	21011590	21013781	21014292	1304	23,24,20	4,2,4	21.16	12.8	293	150	0.00158499755511	0.0404707	1.39286	0.746,0.86,0.719	0.473,0.506	-0.285	-28.5
1325	ENSG00000244486	SCARF2	chr22	-	20431017	20431537	20430689	20430908	20431744	20431846	1325	129,126,95	0,2,4	97.118	11.1	670	150	1.16407241785e-05	0.00119877	2.92127	1.0,0.934,0.842	0.664,0.725	-0.231	-23.1
1366	ENSG00000099889	ARVCF	chr22	-	20010454	20010508	19990584	19990812	20016588	20016823	1366	7,9,3	4,2,0	5.2	0	204	150	0.000793193742614	0.0249536	1.60287	0.563,0.768,1.0	1.0,1.0	0.223	22.3
1501	ENSG00000268750	AC010522.1	chr19	+	57820493	57820549	57819718	57819945	57856106	57856233	1501	10,15,14	0,0,2	37.15	8.2	206	150	0.000559557235586	0.0196014	1.70771	1.0,1.0,0.836	0.771,0.845	-0.137	-13.7
1502	ENSG00000268750	AC010522.1	chr19	+	57839022	57839149	57819718	57819945	57856103	57856233	1502	14,17,21	0,1,0	9.22	7	277	150	0.00189995253085	0.0456329	1.34072	1.0,0.902,1.0	0.41,1.0	-0.262	-26.2
1503	ENSG00000268750	AC010522.1	chr19	+	57839022	57839149	57819718	57819945	57856106	57856233	1503	14,15,20	0,0,2	11.24	8.2	277	150	0.00021983697391	0.0103599	1.98464	1.0,1.0,0.844	0.427,0.867	-0.301	-30.1
1573	ENSG00000160469	BRSK1	chr19	+	55304049	55304110	55303666	55303826	55304550	55304920	1573	20,33,21	0,0,2	8.16	1.6	211	150	8.61787650177e-05	0.00536198	2.27067	1.0,1.0,0.882	0.85,0.655	-0.208	-20.8
1693	ENSG00000182986	ZNF320	chr19	-	52893778	52893856	52893383	52893619	52897647	52897686	1693	0,1,3	6,1,1	2.5	0	228	150	6.03006230504e-08	1.78877e-05	4.74745	0.0,0.397,0.664	1.0,1.0	0.646	64.6
1725	ENSG00000176024	ZNF613	chr19	+	51927894	51927994	51927434	51927540	51929731	51929896	1725	8,4,4	7,17,14	2	15.11	250	150	0.00189746241596	0.0455891	1.34114	0.407,0.124,0.146	0.074,0.0	-0.189	-18.9
1728	ENSG00000176024	ZNF613	chr19	+	51936027	51936235	51929731	51929896	51940208	51940335	1728	39,52,53	4,9,2	55.52	1	358	150	6.17074367528e-05	0.00416124	2.38078	0.803,0.708,0.917	0.958,1.0	0.17	17
1742	ENSG00000062822	POLD1	chr19	+	50393974	50394063	50384372	50384390	50395024	50395150	1742	0,0,0	4,3,1	0.8	5.4	239	150	0.000979963589599	0.0289759	1.53796	0.0,0.0,0.0	0.0,0.557	0.279	27.9
1765	ENSG00000142528	ZNF473	chr19	+	50031013	50031091	50025805	50026122	50039160	50039287	1765	34,71,56	2,0,3	51.52	6.7	228	150	0.00128887855354	0.0349315	1.45678	0.918,1.0,0.925	0.848,0.83	-0.109	-10.9
1869	ENSG00000183207	RUVBL2	chr19	+	48994504	48994933	48993897	48993923	48999322	48999364	1869	3,2,4	2,9,2	11.9	1	579	150	7.74882377375e-07	0.000147182	3.83214	0.28,0.054,0.341	0.74,1.0	0.645	64.5
1905	ENSG00000105483	CARD8	chr19	-	48206383	48206520	48203145	48204243	48215339	48215384	1905	2,4,4	0,0,0	3	2.1	287	150	0.000617778026067	0.0208917	1.68003	1.0,1.0,1.0	0.439,0.0	-0.78	-78
1923	ENSG00000105483	CARD8	chr19	-	48249522	48249633	48240961	48241063	48249750	48249810	1923	77,93,51	25,26,27	76.68	6.11	261	150	0.000257057636569	0.0115381	1.93786	0.639,0.673,0.521	0.879,0.78	0.218	21.8
1946	ENSG00000105327	BBC3	chr19	-	47228157	47228446	47226563	47226754	47230928	47231199	1946	5,6,4	2,4,0	2.3	0	439	150	6.24828376227e-05	0.004191	2.37768	0.461,0.339,1.0	1.0,1.0	0.4	40
2053	ENSG00000131115	ZNF227	chr19	+	44217790	44217852	44213068	44213244	44228445	44228572	2053	60,56,45	15,24,8	74.82	9.4	212	150	0.000297139185761	0.0128028	1.89269	0.739,0.623,0.799	0.853,0.936	0.174	17.4
2218	ENSG00000090924	PLEKHG2	chr19	+	39421074	39421113	39420948	39420996	39421282	39421299	2218	17,33,21	0,0,10	29.34	0	189	150	0.00149646550898	0.038952	1.40947	1.0,1.0,0.625	1.0,1.0	0.125	12.5
2281	ENSG00000105738	SIPA1L3	chr19	+	38029088	38029156	37907207	37907358	38081255	38081448	2281	27,11,17	0,0,1	32.26	1.8	218	150	0.000125055898856	0.00696919	2.15682	1.0,1.0,0.921	0.957,0.691	-0.15	-15
2317	ENSG00000181666	ZNF875	chr19	+	37357961	37358039	37347562	37347872	37362105	37362174	2317	6,5,2	19,8,5	0	6.8	228	150	6.73892406056e-05	0.00442966	2.35363	0.172,0.291,0.208	0.0,0.0	-0.224	-22.4
2322	ENSG00000181666	ZNF875	chr19	+	37359425	37359546	37347776	37347872	37362108	37362146	2322	12,7,7	37,35,31	0.2	41.34	271	150	7.35991484702e-06	0.000847245	3.07199	0.152,0.1,0.111	0.0,0.032	-0.105	-10.5
2330	ENSG00000188283	ZNF383	chr19	+	37224817	37224939	37217925	37218274	37230408	37230462	2330	9,13,14	3,5,9	22.4	2	272	150	0.000761401718618	0.024273	1.61488	0.623,0.589,0.462	0.858,1.0	0.371	37.1
2336	ENSG00000267360	AC012309.1	chr19	-	37195880	37196027	37190023	37190150	37198938	37199054	2336	6,2,6	17,9,11	1	8.8	297	150	0.000990078168233	0.0291561	1.53527	0.151,0.101,0.216	0.059,0.0	-0.127	-12.7
2392	ENSG00000075702	WDR62	chr19	+	36091199	36091311	36089184	36089306	36092688	36092811	2392	1,1,1	2,4,9	5.5	0.3	262	150	4.7042882053e-05	0.00338962	2.46985	0.223,0.125,0.06	1.0,0.488	0.608	60.8
2422	ENSG00000161265	U2AF1L4	chr19	-	35745124	35745187	35744322	35744738	35745347	35745398	2422	7,2,1	4,0,3	8.6	1	213	150	0.00178110537326	0.0437151	1.35937	0.552,1.0,0.19	0.849,1.0	0.344	34.4
2512	ENSG00000168813	ZNF507	chr19	+	32347244	32347338	32345609	32345783	32352828	32354957	2512	32,37,16	13,1,4	34.36	1	244	150	3.49950085315e-05	0.00270693	2.56752	0.602,0.958,0.711	0.954,1.0	0.22	22
2515	ENSG00000100147	CCDC134	chr22	+	41809878	41810000	41800678	41800766	41813263	41813445	2515	3,1,1	0,0,0	0	1.2	272	150	7.80657760657e-11	5.18258e-08	7.28545	1.0,1.0,1.0	0.0,0.0	-1	-100
2569	ENSG00000213096	ZNF254	chr19	+	24105939	24106066	24087183	24087337	24106547	24106643	2569	126,92,99	0,2,0	66.64	0.11	277	150	4.42021524775e-05	0.00326404	2.48624	1.0,0.961,1.0	1.0,0.759	-0.108	-10.8
2631	ENSG00000105750	ZNF85	chr19	+	20944251	20944296	20934969	20935047	20946299	20946340	2631	0,1,0	18,21,17	6.6	8.12	195	150	2.5702324935e-08	8.83165e-06	5.05396	0.0,0.035,0.0	0.366,0.278	0.31	31
2643	ENSG00000213988	ZNF90	chr19	+	20104238	20104365	20077993	20078135	20105220	20105316	2643	93,112,106	5,3,7	91.94	12.13	277	150	0.00154944785768	0.039809	1.40002	0.91,0.953,0.891	0.804,0.797	-0.118	-11.8
2667	ENSG00000267419	ZNF56	chr19	+	19789679	19789821	19786608	19786691	19806280	19806376	2667	4,4,2	0,0,0	2.5	0.5	292	150	0.00171485398358	0.0426866	1.36971	1.0,1.0,1.0	1.0,0.339	-0.331	-33.1
2721	ENSG00000105676	ARMC6	chr19	+	19034130	19034238	19033602	19033930	19042715	19042877	2721	25,17,20	0,0,0	14.26	0.6	258	150	0.000459639550557	0.0170999	1.76701	1.0,1.0,1.0	1.0,0.716	-0.142	-14.2
2808	ENSG00000074855	ANO8	chr19	-	17333421	17333554	17333100	17333239	17333689	17333800	2808	30,59,41	0,0,0	44.23	2.4	283	150	0.000517989001896	0.0184669	1.73361	1.0,1.0,1.0	0.921,0.753	-0.163	-16.3
2856	ENSG00000105072	C19orf44	chr19	+	16503064	16503380	16500791	16501551	16506700	16506774	2856	58,89,75	0,0,0	74.82	0.8	466	150	8.79940395176e-05	0.00543536	2.26477	1.0,1.0,1.0	1.0,0.767	-0.117	-11.7
2898	ENSG00000011451	WIZ	chr19	-	15428109	15428508	15426981	15427533	15429585	15430089	2898	54,49,47	10,7,9	45.61	24.21	549	150	0.00213228733192	0.0496945	1.30369	0.596,0.657,0.588	0.339,0.442	-0.223	-22.3
2956	ENSG00000132016	C19orf57	chr19	-	13883307	13883400	13882354	13882952	13885960	13886055	2956	6,1,12	7,0,7	3.4	0	243	150	9.76971199029e-06	0.00104709	2.98002	0.346,1.0,0.514	1.0,1.0	0.38	38
2993	ENSG00000008441	NFIX	chr19	+	13078612	13078735	13075534	13075671	13081679	13081835	2993	45,74,59	0,4,3	56.65	5.2	273	150	0.000197498185121	0.00957782	2.01873	1.0,0.91,0.915	0.86,0.641	-0.191	-19.1
2995	ENSG00000008441	NFIX	chr19	+	13087988	13088136	13081679	13081855	13090298	13090390	2995	6,3,4	36,47,28	13.11	17.24	298	150	2.15565531612e-05	0.00190287	2.72059	0.077,0.031,0.067	0.278,0.187	0.174	17.4
3036	ENSG00000132004	FBXW9	chr19	-	12694798	12694938	12694593	12694722	12696172	12696631	3036	47,66,66	6,1,3	38.42	0	290	150	0.00106100829019	0.030522	1.51539	0.802,0.972,0.919	1.0,1.0	0.102	10.2
3109	ENSG00000205517	RGL3	chr19	-	11405322	11405426	11405146	11405231	11406418	11406634	3109	20,17,27	0,0,0	12.2	6.3	254	150	1.462013971e-07	3.78678e-05	4.42173	1.0,1.0,1.0	0.542,0.797	-0.331	-33.1
3164	ENSG00000130402	ACTN4	chr19	+	38710256	38710342	38709394	38709476	38711275	38711361	3164	557,608,526	72,59,68	916.101	17.11	236	150	0	0	#NUM!	0.831,0.868,0.831	0.972,0.983	0.134	13.4
3250	ENSG00000130816	DNMT1	chr19	-	10180186	10180234	10177291	10177367	10180349	10180381	3250	162,174,115	422,502,474	275.246	457.429	198	150	4.09643203358e-07	8.89238e-05	4.05098	0.225,0.208,0.155	0.313,0.303	0.112	11.2
3294	ENSG00000267106	ZNF561-AS1	chr19	+	9627715	9627806	9626783	9626860	9632227	9632417	3294	3,0,4	10,4,9	0	5.11	241	150	0.00180101745659	0.0440772	1.35579	0.157,0.0,0.217	0.0,0.0	-0.125	-12.5
3313	ENSG00000270011	ZNF559-ZNF177	chr19	+	9338493	9338582	9324694	9324780	9339192	9339319	3313	43,36,46	8,0,6	68.41	0	239	150	2.02341776697e-05	0.00181574	2.74095	0.771,1.0,0.828	1.0,1.0	0.134	13.4
3318	ENSG00000270011	ZNF559-ZNF177	chr19	+	9339192	9339319	9324694	9324780	9341101	9341184	3318	54,52,51	0,1,0	45.22	0.6	277	150	0.00173312300977	0.0430161	1.36637	1.0,0.966,1.0	1.0,0.665	-0.156	-15.6
3378	ENSG00000125648	SLC25A23	chr19	-	6452311	6452479	6444150	6444301	6454322	6454405	3378	71,68,42	9,6,9	28.41	0	318	150	2.07777438599e-06	0.000323636	3.48994	0.788,0.842,0.688	1.0,1.0	0.227	22.7
3379	ENSG00000125648	SLC25A23	chr19	-	6453980	6454088	6444150	6444301	6454322	6454405	3379	68,69,57	9,6,9	41.51	0	258	150	1.03712366217e-06	0.000186135	3.73017	0.815,0.87,0.786	1.0,1.0	0.176	17.6
3385	ENSG00000130382	MLLT1	chr19	-	6226976	6227102	6222120	6222684	6230569	6230713	3385	247,186,202	39,22,29	302.365	18.13	276	150	5.29394752036e-07	0.000109035	3.96244	0.775,0.821,0.791	0.901,0.938	0.124	12.4
3400	ENSG00000087903	RFX2	chr19	-	6012985	6013105	6010135	6010251	6016089	6016271	3400	38,21,19	1,6,2	34.32	0	270	150	0.000175412405911	0.00885205	2.05296	0.955,0.66,0.841	1.0,1.0	0.181	18.1
3430	ENSG00000105426	PTPRS	chr19	-	5218786	5218798	5218419	5218532	5219309	5219467	3430	31,40,48	65,48,50	60.59	31.31	162	150	5.87677381804e-05	0.00401046	2.39681	0.306,0.436,0.471	0.642,0.638	0.236	23.6
3438	ENSG00000105426	PTPRS	chr19	-	5262963	5262972	5260804	5260822	5265007	5265196	3438	9,5,8	0,0,0	2.2	10	159	150	0.00187364686991	0.0452235	1.34464	1.0,1.0,1.0	0.159,1.0	-0.42	-42
3501	ENSG00000186111	PIP5K1C	chr19	-	3642906	3642939	3641704	3641809	3643242	3643381	3501	29,26,38	0,3,0	33.3	4.6	183	150	0.000512230111982	0.0183285	1.73687	1.0,0.877,1.0	0.871,0.804	-0.121	-12.1
3528	ENSG00000065717	TLE2	chr19	-	3019282	3019463	3017839	3017859	3019698	3019773	3528	24,31,22	0,0,1	18.21	9	331	150	0.000489635288903	0.0177335	1.75121	1.0,1.0,0.909	0.475,1.0	-0.232	-23.2
3529	ENSG00000065717	TLE2	chr19	-	3019282	3019466	3017839	3017859	3019698	3019773	3529	22,26,17	0,0,1	26.29	9	334	150	0.000385080278016	0.0153194	1.81476	1.0,1.0,0.884	0.565,1.0	-0.179	-17.9
3548	ENSG00000099840	IZUMO4	chr19	+	2097584	2097812	2097423	2097495	2097928	2097955	3548	3,0,1	3,4,8	7.7	4.3	378	150	0.000301445018913	0.0129313	1.88836	0.284,0.0,0.047	0.41,0.481	0.335	33.5
3590	ENSG00000099622	CIRBP	chr19	+	1264252	1264463	1261381	1261641	1270927	1271029	3590	12,9,9	3,14,8	4.3	0	361	150	5.00179867846e-06	0.000635721	3.19673	0.624,0.211,0.319	1.0,1.0	0.615	61.5
3598	ENSG00000099622	CIRBP	chr19	+	1273600	1273715	1271980	1272051	1274306	1274440	3598	1,0,0	16,18,14	4.4	16.16	265	150	0.000223203038503	0.0104609	1.98043	0.034,0.0,0.0	0.124,0.124	0.113	11.3
3681	ENSG00000101150	TPD52L2	chr20	+	63875815	63875875	63873667	63873816	63882718	63882820	3681	576,610,535	307,340,314	1548.16	384.431	210	150	5.89084336866e-13	6.39381e-10	9.19424	0.573,0.562,0.549	0.742,0.727	0.173	17.3
3750	ENSG00000149657	LSM14B	chr20	+	62127584	62127701	62126303	62126439	62129784	62129952	3750	392,394,287	29,55,27	232.242	75.105	267	150	1.99840144433e-15	3.41622e-12	11.4665	0.884,0.801,0.857	0.635,0.564	-0.248	-24.8
3751	ENSG00000149657	LSM14B	chr20	+	62127584	62127701	62126303	62126439	62130218	62130296	3751	223,226,131	7,16,5	139.135	23.16	267	150	4.44039868941e-05	0.00326835	2.48567	0.947,0.888,0.936	0.772,0.826	-0.125	-12.5
3770	ENSG00000254995	STX16-NPEPL1	chr20	+	58691033	58691227	58673630	58673711	58691404	58691562	3770	16,3,8	0,0,3	7.1	3.6	344	150	0.00197845958008	0.046974	1.32814	1.0,1.0,0.538	0.504,0.421	-0.384	-38.4
3772	ENSG00000254995	STX16-NPEPL1	chr20	+	58705497	58705569	58701015	58701158	58707122	58707200	3772	0,0,0	16,8,12	3.4	6.6	222	150	4.83976810872e-06	0.000620797	3.20705	0.0,0.0,0.0	0.253,0.311	0.282	28.2
3839	ENSG00000000419	DPM1	chr20	-	50941104	50941209	50940864	50940955	50942030	50942126	3839	23,56,44	2,0,0	36.35	9.2	255	150	2.98961224724e-05	0.00239656	2.62041	0.871,1.0,1.0	0.702,0.911	-0.15	-15
3842	ENSG00000000419	DPM1	chr20	-	50941128	50941209	50940864	50940955	50942030	50942126	3842	22,49,39	2,0,0	24.31	9.2	231	150	2.52336462426e-05	0.00211712	2.67425	0.877,1.0,1.0	0.634,0.91	-0.187	-18.7
3868	ENSG00000064607	SUGP2	chr19	-	18991339	18991553	18990892	18991149	18994365	18994486	3868	42,59,38	45,59,51	61.5	17.18	364	150	5.88567180548e-08	1.76516e-05	4.75322	0.278,0.292,0.235	0.597,0.534	0.297	29.7
3869	ENSG00000064607	SUGP2	chr19	-	18993637	18993740	18990887	18991149	18994365	18994486	3869	114,122,115	45,59,51	167.172	17.18	253	150	1.48459022853e-12	1.39061e-09	8.85679	0.6,0.551,0.572	0.853,0.85	0.277	27.7
3871	ENSG00000064607	SUGP2	chr19	-	18993647	18993740	18990889	18991149	18994365	18995280	3871	106,102,128	45,59,51	151.153	17.18	243	150	5.46076517338e-11	3.81022e-08	7.41905	0.593,0.516,0.608	0.846,0.84	0.271	27.1
3895	ENSG00000124198	ARFGEF2	chr20	+	48941863	48941987	48921710	48922010	48951322	48951469	3895	97,81,101	11,9,12	119.104	1.6	274	150	0.000525010737919	0.0186589	1.72911	0.828,0.831,0.822	0.985,0.905	0.118	11.8
3994	ENSG00000124104	SNX21	chr20	+	45840447	45840458	45834576	45835116	45840638	45840907	3994	18,19,15	72,98,78	41.41	87.66	161	150	1.49538212812e-05	0.00145452	2.83728	0.189,0.153,0.152	0.305,0.367	0.171	17.1
4054	ENSG00000168734	PKIG	chr20	+	44582584	44582731	44531784	44531978	44589796	44589866	4054	64,109,93	56,64,69	23.29	43.52	297	150	1.1996108559e-05	0.00122613	2.91146	0.366,0.462,0.405	0.213,0.22	-0.195	-19.5
4098	ENSG00000288000	AL031681.3	chr20	+	43530797	43530889	43530283	43530419	43532772	43532924	4098	7,2,0	3,2,6	6.7	0	242	150	2.04969053952e-08	7.41565e-06	5.12985	0.591,0.383,0.0	1.0,1.0	0.675	67.5
4102	ENSG00000132793	LPIN3	chr20	+	41352605	41352699	41352059	41352220	41352797	41352867	4102	27,44,25	0,0,0	59.47	2.1	244	150	4.6810260832e-06	0.000607206	3.21666	1.0,1.0,1.0	0.948,0.743	-0.155	-15.5
4250	ENSG00000061656	SPAG4	chr20	+	35618922	35618998	35618449	35618720	35619194	35619310	4250	26,22,30	0,0,1	23.32	1.6	226	150	0.000232832686964	0.010765	1.96799	1.0,1.0,0.952	0.939,0.78	-0.125	-12.5
4254	ENSG00000088340	FER1L4	chr20	-	35567600	35567654	35565099	35565227	35576166	35576283	4254	0,4,5	13,13,20	0	2.11	204	150	0.00163267484909	0.041378	1.38323	0.0,0.185,0.155	0.0,0.0	-0.113	-11.3
4264	ENSG00000126001	CEP250	chr20	+	35458303	35458374	35455200	35455516	35459982	35460105	4264	57,64,77	7,9,7	63.7	2.2	221	150	0.00206621496358	0.0485184	1.31409	0.847,0.828,0.882	0.955,0.96	0.105	10.5
4297	ENSG00000126005	MMP24OS	chr20	-	35276155	35276314	35272004	35272145	35278008	35278103	4297	4,1,3	2,1,5	0	2.1	309	150	0.000129097969564	0.00713346	2.1467	0.493,0.327,0.226	0.0,0.0	-0.349	-34.9
4448	ENSG00000283201	AC092329.3	chr19	-	23270217	23270292	23261619	23261744	23274075	23274221	4448	21,39,15	18,12,8	33.34	3.5	225	150	0.000395915680718	0.015532	1.80877	0.438,0.684,0.556	0.88,0.819	0.29	29
4552	ENSG00000125812	GZF1	chr20	+	23369583	23369741	23368761	23368929	23370090	23373045	4552	98,99,102	1,2,1	115.1	8.17	308	150	1.7935819685e-07	4.49017e-05	4.34774	0.979,0.96,0.98	0.875,0.741	-0.165	-16.5
4768	ENSG00000178184	PARD6G	chr18	-	80201963	80202018	80182855	80183150	80202709	80202881	4768	0,0,1	4,4,14	1.5	3.5	205	150	4.77100904211e-05	0.00341967	2.46602	0.0,0.0,0.05	0.196,0.423	0.293	29.3
4846	ENSG00000134444	RELCH	chr18	+	62279773	62279856	62275373	62275473	62280359	62280442	4846	70,68,56	0,0,0	55.64	10.4	233	150	8.77970800506e-08	2.46044e-05	4.60899	1.0,1.0,1.0	0.78,0.912	-0.154	-15.4
4978	ENSG00000141644	MBD1	chr18	-	50274185	50274353	50273563	50273863	50274976	50275045	4978	170,205,153	62,52,43	193.215	82.119	318	150	0.00166460416687	0.0418317	1.37849	0.564,0.65,0.627	0.526,0.46	-0.121	-12.1
5054	ENSG00000167216	KATNAL2	chr18	+	47058234	47058352	46946796	46946923	47059555	47059654	5054	40,17,27	0,0,0	17.8	0.6	268	150	0.00125722879437	0.0343235	1.46441	1.0,1.0,1.0	1.0,0.427	-0.286	-28.6
5087	ENSG00000152229	PSTPIP2	chr18	-	46024608	46024686	46015902	46015937	46039946	46040047	5087	41,35,32	0,5,6	31.16	0	228	150	0.000410009116308	0.0158934	1.79878	1.0,0.822,0.778	1.0,1.0	0.133	13.3
5205	ENSG00000134759	ELP2	chr18	+	36167100	36167222	36159957	36160015	36171046	36171160	5205	3,1,1	0,2,2	4.11	0	272	150	0.00138355629824	0.0368261	1.43384	1.0,0.216,0.216	1.0,1.0	0.523	52.3
5326	ENSG00000154065	ANKRD29	chr18	-	23619530	23619629	23617731	23617827	23629852	23629920	5326	3,15,5	1,0,0	6.4	2.1	249	150	0.00116432032456	0.0324694	1.48853	0.644,1.0,1.0	0.644,0.707	-0.206	-20.6
5327	ENSG00000154065	ANKRD29	chr18	-	23634050	23634149	23629851	23629951	23638848	23638947	5327	4,16,2	0,0,0	28.12	6	249	150	0.000470167545257	0.0173095	1.76171	1.0,1.0,1.0	0.738,1.0	-0.131	-13.1
5436	ENSG00000175354	PTPN2	chr18	-	12862639	12862744	12859163	12859254	12869024	12869122	5436	5,3,4	0,0,3	0.4	6.2	255	150	0.00100339498174	0.0293964	1.53171	1.0,1.0,0.44	0.0,0.541	-0.543	-54.3
5483	ENSG00000104863	LIN7B	chr19	+	49116262	49116472	49115225	49115331	49117854	49118015	5483	60,69,80	6,2,2	46.31	0	360	150	0.00108838602372	0.0311002	1.50724	0.806,0.935,0.943	1.0,1.0	0.105	10.5
5497	ENSG00000154864	PIEZO2	chr18	-	10801389	10801428	10800336	10800475	10803874	10803994	5497	35,44,38	1,6,2	24.6	11.5	189	150	2.3538048467e-05	0.00201189	2.6964	0.965,0.853,0.938	0.634,0.488	-0.358	-35.8
5767	ENSG00000101639	CEP192	chr18	+	13040829	13040956	13030464	13030608	13048858	13049681	5767	8,2,8	13,26,15	1	13.19	277	150	0.000108519965138	0.00630458	2.20034	0.25,0.04,0.224	0.04,0.0	-0.151	-15.1
5822	ENSG00000175866	BAIAP2	chr17	+	81110913	81110959	81108474	81108509	81115769	81116224	5822	5,7,1	44,53,38	7.26	36.55	196	150	0.000233069634778	0.010765	1.96799	0.08,0.092,0.02	0.13,0.266	0.134	13.4
5829	ENSG00000141564	RPTOR	chr17	+	80883780	80883972	80880414	80880489	80891719	80891837	5829	10,25,10	0,0,1	19.28	2.3	342	150	0.00135251005297	0.0361404	1.44201	1.0,1.0,0.814	0.806,0.804	-0.133	-13.3
5857	ENSG00000181045	SLC26A11	chr17	+	80249153	80249287	80248574	80248674	80251328	80251401	5857	75,63,33	2,0,4	13.23	5.4	284	150	0.00056476320024	0.0197254	1.70497	0.952,1.0,0.813	0.579,0.752	-0.256	-25.6
5862	ENSG00000181523	SGSH	chr17	-	80214614	80214765	80209281	80214328	80217031	80217192	5862	23,27,17	0,0,0	32.67	1.6	301	150	0.000327983155136	0.0136918	1.86354	1.0,1.0,1.0	0.941,0.848	-0.106	-10.6
5864	ENSG00000181523	SGSH	chr17	-	80215032	80215138	80214165	80214328	80217031	80217192	5864	9,17,11	0,0,0	19.12	1.6	256	150	1.70233185839e-05	0.00160779	2.79377	1.0,1.0,1.0	0.918,0.54	-0.271	-27.1
5892	ENSG00000171302	CANT1	chr17	-	78998147	78998286	78997839	78997963	79005371	79005481	5892	18,24,4	2,3,3	23.23	0.1	289	150	0.000792126153694	0.0249378	1.60314	0.824,0.806,0.409	1.0,0.923	0.282	28.2
5899	ENSG00000171302	CANT1	chr17	-	79005371	79005481	78998147	78998286	79009663	79009765	5899	6,5,5	11,0,4	1.2	10.1	260	150	0.00179186513857	0.0439004	1.35753	0.239,1.0,0.419	0.055,0.103	-0.474	-47.4
5904	ENSG00000267787	AC027097.2	chr18	+	57731413	57732023	57641558	57642052	57735150	57735592	5904	133,129,162	0,0,0	99.103	0.6	760	150	0.00131466920661	0.0354045	1.45094	1.0,1.0,1.0	1.0,0.772	-0.114	-11.4
6011	ENSG00000184640	SEPTIN9	chr17	+	77307140	77307197	77281498	77281554	77402058	77402200	6011	39,69,55	7,5,6	25.44	0	207	150	3.04287370831e-05	0.00242787	2.61477	0.801,0.909,0.869	1.0,1.0	0.14	14
6036	ENSG00000182534	MXRA7	chr17	-	76683846	76683927	76672550	76677702	76685071	76685165	6036	192,203,170	165,162,191	79.89	173.195	231	150	1.79576609138e-09	8.29168e-07	6.08136	0.43,0.449,0.366	0.229,0.229	-0.186	-18.6
6037	ENSG00000182534	MXRA7	chr17	-	76683846	76683927	76679568	76680879	76685071	76685165	6037	404,385,329	436,510,435	184.163	568.609	231	150	0	0	#NUM!	0.376,0.329,0.329	0.174,0.148	-0.184	-18.4
6049	ENSG00000129667	RHBDF2	chr17	-	76479732	76479854	76478805	76479277	76481374	76481527	6049	28,28,25	0,7,2	43.56	0	272	150	0.000185495975491	0.00917139	2.03756	1.0,0.688,0.873	1.0,1.0	0.146	14.6
6050	ENSG00000129667	RHBDF2	chr17	-	76479732	76479941	76479081	76479277	76481374	76481545	6050	23,33,23	0,7,2	44.6	0	359	150	9.2693764405e-05	0.00562558	2.24983	1.0,0.663,0.828	1.0,1.0	0.17	17
6088	ENSG00000197857	ZNF44	chr19	-	12275955	12276082	12274972	12275033	12294691	12294834	6088	38,41,33	0,0,0	39.32	7	277	150	0.000241995911977	0.0110611	1.9562	1.0,1.0,1.0	0.751,1.0	-0.125	-12.5
6114	ENSG00000177728	TMEM94	chr17	+	75487931	75488134	75485870	75486426	75489265	75489368	6114	57,64,35	0,5,1	53.46	5.11	353	150	0.00111790182351	0.0316506	1.49962	1.0,0.845,0.937	0.818,0.64	-0.198	-19.8
6475	ENSG00000267248	AC025048.2	chr17	-	60128955	60129090	60128401	60128659	60132435	60132512	6475	2,1,2	0,0,1	0.2	3.3	285	150	3.19389734349e-06	0.000458814	3.33836	1.0,1.0,0.513	0.0,0.26	-0.708	-70.8
6476	ENSG00000267248	AC025048.2	chr17	-	60128992	60129090	60128540	60128659	60132435	60132512	6476	3,1,2	0,0,1	0.1	3.3	248	150	4.30821985864e-08	1.37019e-05	4.86322	1.0,1.0,0.547	0.0,0.168	-0.765	-76.5
6679	ENSG00000105186	ANKRD27	chr19	-	32646458	32646615	32644324	32644479	32649681	32649792	6679	174,203,212	19,21,10	200.161	5.4	307	150	0.00015879766869	0.00821364	2.08546	0.817,0.825,0.912	0.951,0.952	0.1	10
6804	ENSG00000005243	COPZ2	chr17	-	48032685	48032741	48029124	48029176	48033862	48033944	6804	5,4,6	25,29,20	18.1	23.18	206	150	0.000692868366735	0.0226254	1.6454	0.127,0.091,0.179	0.363,0.288	0.193	19.3
6832	ENSG00000159111	MRPL10	chr17	-	47829138	47829236	47828500	47828670	47831310	47831523	6832	1,4,2	0,1,0	1.8	4.2	248	150	3.80320182544e-05	0.00287676	2.5411	1.0,0.708,1.0	0.131,0.708	-0.483	-48.3
7010	ENSG00000267002	AC060780.1	chr17	-	43159422	43159727	43148367	43148783	43166979	43167849	7010	7,3,5	1,1,4	2.6	0	455	150	2.84803715411e-06	0.000422442	3.37423	0.698,0.497,0.292	1.0,1.0	0.504	50.4
7096	ENSG00000068120	COASY	chr17	+	42562355	42562487	42562150	42562219	42562611	42563322	7096	4,0,3	7,20,4	9.1	5.8	282	150	0.000466597052297	0.0172369	1.76354	0.233,0.0,0.285	0.489,0.399	0.271	27.1
7237	ENSG00000073605	GSDMB	chr17	-	39906960	39906987	39906110	39906271	39909755	39909924	7237	4,2,2	4,3,4	8.2	2	177	150	0.00176758155705	0.0435551	1.36096	0.459,0.361,0.298	0.772,1.0	0.513	51.3
7239	ENSG00000073605	GSDMB	chr17	-	39908175	39908214	39906960	39906987	39908957	39909042	7239	3,2,4	3,13,6	0	3.3	189	150	0.000156046116552	0.00812664	2.09009	0.442,0.109,0.346	0.0,0.0	-0.299	-29.9
7296	ENSG00000277791	PSMB3	chr17	+	38760507	38760608	38755882	38755990	38764118	38764225	7296	2,2,5	5,11,2	13.3	0.2	251	150	0.00131277470329	0.0353689	1.45138	0.193,0.098,0.599	1.0,0.473	0.44	44
7308	ENSG00000274211	SOCS7	chr17	+	38364751	38364856	38361710	38361775	38366286	38366417	7308	94,119,86	14,24,14	53.75	33.34	255	150	1.83057201708e-06	0.000292933	3.53323	0.798,0.745,0.783	0.486,0.565	-0.25	-25
7329	ENSG00000105185	PDCD5	chr19	+	32585815	32585907	32582194	32582232	32587252	32587414	7329	0,3,1	2,0,5	2.4	0	242	150	3.47423050584e-06	0.000484682	3.31454	0.0,1.0,0.11	1.0,1.0	0.63	63
7365	ENSG00000278540	ACACA	chr17	-	37365442	37365750	37345252	37345382	37406261	37406780	7365	2,5,2	0,0,0	0.2	4	458	150	0.00028543600506	0.0124635	1.90436	1.0,1.0,1.0	0.0,1.0	-0.5	-50
7373	ENSG00000278535	DHRS11	chr17	+	36598920	36599050	36594586	36595180	36599971	36600037	7373	4,11,7	2,9,1	9.5	0	280	150	2.35002264337e-06	0.000358688	3.44528	0.517,0.396,0.789	1.0,1.0	0.433	43.3
7590	ENSG00000196535	MYO18A	chr17	-	29085603	29085648	29082315	29082438	29086437	29086577	7590	59,52,48	8,9,2	33.51	15.15	195	150	0.00088428989817	0.0270183	1.56834	0.85,0.816,0.949	0.629,0.723	-0.196	-19.6
7607	ENSG00000196535	MYO18A	chr17	-	29137015	29137084	29122165	29122253	29140339	29140379	7607	0,1,0	9,9,9	3.6	4.8	219	150	2.02491145462e-06	0.000318302	3.49716	0.0,0.071,0.0	0.339,0.339	0.315	31.5
7762	ENSG00000154898	CCDC144CP	chr17	+	20392363	20392584	20391474	20391768	20400520	20400563	7762	22,36,42	0,0,2	22.13	8	371	150	0.000891072250042	0.0271406	1.56638	1.0,1.0,0.895	0.526,1.0	-0.202	-20.2
7832	ENSG00000159147	DONSON	chr21	-	33582164	33582246	33581950	33582055	33584589	33584768	7832	199,173,195	52,54,74	151.17	22.32	232	150	0.000684022447558	0.0224271	1.64923	0.712,0.674,0.63	0.816,0.775	0.123	12.3
7833	ENSG00000159147	DONSON	chr21	-	33583487	33583666	33581950	33582055	33584589	33584726	7833	374,371,362	52,54,74	335.391	22.32	329	150	1.35706455596e-05	0.00135269	2.8688	0.766,0.758,0.69	0.874,0.848	0.123	12.3
7857	ENSG00000072134	EPN2	chr17	+	19274050	19274318	19237395	19237531	19309884	19309997	7857	5,3,9	0,9,5	3.14	0	418	150	4.84806492751e-06	0.000620797	3.20705	1.0,0.107,0.392	1.0,1.0	0.5	50
7863	ENSG00000072134	EPN2	chr17	+	19281954	19282077	19237340	19237531	19309884	19309997	7863	18,26,15	0,9,5	11.29	0	273	150	2.47266469769e-05	0.00208635	2.68061	1.0,0.613,0.622	1.0,1.0	0.255	25.5
7989	ENSG00000175106	TVP23C	chr17	-	15553764	15553829	15547058	15547148	15555281	15555364	7989	22,13,13	2,1,0	20.21	3.7	215	150	0.00176261650212	0.0434484	1.36203	0.885,0.901,1.0	0.823,0.677	-0.179	-17.9
7991	ENSG00000259024	TVP23C-CDRT4	chr17	-	15440207	15440285	15436020	15438200	15540432	15540561	7991	39,38,38	0,3,0	46.4	8.3	228	150	0.000352302167985	0.0143533	1.84305	1.0,0.893,1.0	0.791,0.898	-0.12	-12
8027	ENSG00000006740	ARHGAP44	chr17	+	12928928	12929046	12919754	12919831	12941055	12941124	8027	38,39,35	4,6,0	28.28	0	268	150	0.000459349564095	0.0170985	1.76704	0.842,0.784,1.0	1.0,1.0	0.125	12.5
8112	ENSG00000178999	AURKB	chr17	-	8210176	8210225	8207570	8207625	8210529	8210584	8112	1,0,0	6,4,4	4.1	3.2	199	150	0.000153758080233	0.00805282	2.09405	0.112,0.0,0.0	0.501,0.274	0.35	35
8208	ENSG00000277957	SENP3-EIF4A1	chr17	+	7570355	7570493	7565716	7565764	7571372	7571479	8208	3,5,10	3,4,2	7.1	0	288	150	5.03944946884e-07	0.00010538	3.97724	0.342,0.394,0.723	1.0,1.0	0.514	51.4
8218	ENSG00000239697	TNFSF12	chr17	+	7553586	7553825	7550942	7550978	7556777	7556902	8218	11,4,11	48,44,27	24.28	24.29	389	150	2.79430095285e-07	6.45512e-05	4.1901	0.081,0.034,0.136	0.278,0.271	0.191	19.1
8230	ENSG00000215041	NEURL4	chr17	-	7327164	7327230	7326710	7327009	7327439	7327500	8230	67,49,73	7,16,8	82.114	5.4	216	150	0.00107160873191	0.0307622	1.51198	0.869,0.68,0.864	0.919,0.952	0.131	13.1
8261	ENSG00000141505	ASGR1	chr17	-	7176829	7176901	7174373	7174460	7176980	7177046	8261	5,14,4	0,0,0	6.8	2.2	222	150	0.00112400670056	0.0317204	1.49866	1.0,1.0,1.0	0.67,0.73	-0.3	-30
8300	ENSG00000108523	RNF167	chr17	+	4940486	4940642	4940119	4940230	4940872	4940993	8300	65,68,56	2,6,11	72.5	0	306	150	3.3806451526e-06	0.000473699	3.3245	0.941,0.847,0.714	1.0,1.0	0.166	16.6
8552	ENSG00000075399	VPS9D1	chr16	-	89716461	89716624	89712604	89712716	89720762	89720898	8552	10,22,7	0,1,0	11.9	2.2	313	150	0.000840694491356	0.0259413	1.58601	1.0,0.913,1.0	0.725,0.683	-0.267	-26.7
8696	ENSG00000103248	MTHFSD	chr16	-	86551972	86552146	86548463	86548577	86554644	86554751	8696	26,17,26	0,0,0	20.8	0.1	324	150	0.000960126114143	0.0285216	1.54483	1.0,1.0,1.0	1.0,0.27	-0.365	-36.5
8697	ENSG00000103248	MTHFSD	chr16	-	86552032	86552146	86548463	86548577	86554644	86554748	8697	37,28,38	0,0,0	29.15	0.1	264	150	0.000207864964307	0.00993958	2.00263	1.0,1.0,1.0	1.0,0.46	-0.27	-27
8698	ENSG00000103248	MTHFSD	chr16	-	86552178	86552292	86548463	86548577	86554644	86554748	8698	44,38,60	0,0,0	43.14	0.1	264	150	0.000359841366338	0.0145595	1.83685	1.0,1.0,1.0	1.0,0.443	-0.278	-27.8
8721	ENSG00000131149	GSE1	chr16	+	85633913	85634132	85357462	85357643	85648551	85648751	8721	42,30,25	2,0,0	10.34	3.4	369	150	0.000112455790914	0.00643482	2.19146	0.895,1.0,1.0	0.575,0.776	-0.289	-28.9
8729	ENSG00000153786	ZDHHC7	chr16	-	84988762	84988873	84981869	84981994	84990303	84990635	8729	25,36,14	92,114,102	107.108	37.83	261	150	2.03614902716e-13	2.35983e-10	9.62712	0.135,0.154,0.073	0.624,0.428	0.405	40.5
8753	ENSG00000140950	MEAK7	chr16	-	84502720	84502862	84497933	84498111	84503957	84504147	8753	37,43,38	20,23,31	111.76	20.22	292	150	9.84327503745e-05	0.00588866	2.22998	0.487,0.49,0.386	0.74,0.64	0.236	23.6
8789	ENSG00000103121	CMC2	chr16	-	80981805	80981877	80980769	80980879	81006733	81006873	8789	40,60,47	5,7,9	31.53	0	222	150	1.26722887572e-06	0.000216089	3.66537	0.844,0.853,0.779	1.0,1.0	0.175	17.5
8858	ENSG00000125746	EML2	chr19	-	45618821	45618943	45616764	45616853	45619059	45619191	8858	0,0,0	1,4,1	2.3	0.2	272	150	2.93864472181e-05	0.00236124	2.62686	0.0,0.0,0.0	1.0,0.453	0.727	72.7
8862	ENSG00000125746	EML2	chr19	-	45621482	45621637	45620811	45621332	45626704	45626839	8862	18,23,31	1,0,0	15.19	6.1	305	150	5.17952474385e-05	0.00365124	2.43756	0.899,1.0,1.0	0.551,0.903	-0.239	-23.9
8863	ENSG00000125746	EML2	chr19	-	45624718	45624818	45621206	45621332	45626704	45626752	8863	10,16,8	1,0,0	24.11	6.1	250	150	0.00010251078229	0.00607943	2.21614	0.857,1.0,1.0	0.706,0.868	-0.165	-16.5
8933	ENSG00000261008	LINC01572	chr16	-	72522552	72522623	72426420	72427457	72523331	72523415	8933	16,15,8	1,4,3	22.7	0	221	150	0.000136530211733	0.00740936	2.13022	0.916,0.718,0.644	1.0,1.0	0.241	24.1
8944	ENSG00000261008	LINC01572	chr16	-	72555264	72555326	72540577	72540611	72570434	72570515	8944	8,7,2	7,3,0	11.1	0	212	150	2.80639464764e-05	0.00229269	2.63965	0.447,0.623,1.0	1.0,1.0	0.31	31
8951	ENSG00000261008	LINC01572	chr16	-	72570434	72570515	72555264	72555326	72664891	72664947	8951	1,0,1	4,1,2	4.2	2	231	150	3.69155222718e-05	0.0028194	2.54984	0.14,0.0,0.245	0.565,1.0	0.654	65.4
8988	ENSG00000132613	MTSS2	chr16	-	70665465	70665540	70664919	70665096	70674305	70674528	8988	205,245,140	3,3,1	96.98	13.25	225	150	2.88657986403e-15	4.48594e-12	11.3481	0.979,0.982,0.989	0.831,0.723	-0.206	-20.6
8991	ENSG00000132613	MTSS2	chr16	-	70674305	70674528	70665465	70665540	70676880	70676978	8991	244,240,172	7,1,5	109.104	9.9	373	150	0.000111892532199	0.00642348	2.19223	0.933,0.99,0.933	0.83,0.823	-0.125	-12.5
9010	ENSG00000260537	AC012184.2	chr16	+	70312608	70312657	70299213	70299354	70314901	70314955	9010	28,49,49	6,5,1	34.53	0	199	150	0.000159675166269	0.00822821	2.08469	0.779,0.881,0.974	1.0,1.0	0.122	12.2
9037	ENSG00000196696	PDXDC2P-NPIPB14P	chr16	-	69992910	69993248	69990596	69990683	69996068	69996226	9037	78,59,52	12,12,2	71.104	1	488	150	1.69446228604e-07	4.29132e-05	4.36741	0.666,0.602,0.889	0.956,1.0	0.259	25.9
9095	ENSG00000168802	CHTF8	chr16	-	69121052	69121170	69118009	69120649	69121435	69121492	9095	201,247,151	73,72,52	305.277	51.62	268	150	0.000844400255684	0.0260321	1.58449	0.606,0.658,0.619	0.77,0.714	0.114	11.4
9150	ENSG00000103066	PLA2G15	chr16	+	68255705	68255990	68255281	68255380	68259145	68259252	9150	154,120,84	0,2,0	69.101	8.1	435	150	0.000110220317428	0.00637088	2.1958	1.0,0.954,1.0	0.748,0.972	-0.125	-12.5
9153	ENSG00000103066	PLA2G15	chr16	+	68255890	68255990	68255281	68255380	68259145	68259174	9153	86,77,51	0,2,0	44.63	8.1	250	150	0.000154401807716	0.00806198	2.09356	1.0,0.959,1.0	0.767,0.974	-0.116	-11.6
9158	ENSG00000167384	ZNF180	chr19	-	44485035	44485157	44484360	44484435	44497283	44497377	9158	2,4,8	21,33,16	22.38	35.36	272	150	3.10150825069e-05	0.0024603	2.60901	0.05,0.063,0.216	0.257,0.368	0.203	20.3
9228	ENSG00000159714	ZDHHC1	chr16	-	67395186	67395280	67395001	67395062	67395483	67395566	9228	32,28,23	0,0,0	19.31	0.1	244	150	1.74890242112e-05	0.00163819	2.78563	1.0,1.0,1.0	1.0,0.656	-0.172	-17.2
9260	ENSG00000102878	HSF4	chr16	+	67167302	67167402	67167119	67167222	67167474	67167599	9260	6,1,0	11,9,5	8.8	5.6	250	150	0.000858426619421	0.0263813	1.5787	0.247,0.062,0.0	0.49,0.444	0.364	36.4
9264	ENSG00000102878	HSF4	chr16	+	67167474	67167599	67167302	67167402	67167823	67167917	9264	23,12,11	0,0,0	10.1	6	275	150	0.000656609452096	0.0218271	1.661	1.0,1.0,1.0	0.476,1.0	-0.262	-26.2
9291	ENSG00000100077	GRK3	chr22	+	25604376	25604453	25564674	25565153	25644591	25644665	9291	27,29,21	0,1,0	31.2	0.8	227	150	0.000385749675195	0.0153267	1.81455	1.0,0.95,1.0	1.0,0.623	-0.172	-17.2
9642	ENSG00000229809	ZNF688	chr16	-	30571009	30571123	30569345	30570436	30571433	30571652	9642	47,38,51	6,2,6	35.45	0.1	264	150	0.000269211269797	0.011938	1.92307	0.817,0.915,0.828	1.0,0.962	0.128	12.8
9752	ENSG00000169682	SPNS1	chr16	+	28983785	28983957	28983191	28983290	28984204	28984540	9752	280,273,242	0,5,4	163.178	14.16	322	150	1.6175716322e-09	7.73482e-07	6.11155	1.0,0.962,0.966	0.844,0.838	-0.135	-13.5
9754	ENSG00000132530	XAF1	chr17	+	6759255	6759519	6758088	6758224	6759661	6759718	9754	0,0,0	2,3,10	1.3	0	414	150	1.33693611737e-10	8.54377e-08	7.06835	0.0,0.0,0.0	1.0,1.0	1	100
9755	ENSG00000132530	XAF1	chr17	+	6759255	6759718	6758088	6758224	6760405	6760601	9755	4,1,5	1,3,1	1.4	0	613	150	2.03572916979e-06	0.000319269	3.49584	0.495,0.075,0.55	1.0,1.0	0.627	62.7
9886	ENSG00000090905	TNRC6A	chr16	+	24750725	24750813	24729650	24729846	24776932	24777358	9886	2,9,1	0,2,0	1	0.4	238	150	0.00060141390067	0.0205369	1.68746	1.0,0.739,1.0	1.0,0.0	-0.413	-41.3
9908	ENSG00000122257	RBBP6	chr16	+	24567791	24567893	24567142	24567505	24568744	24570113	9908	50,39,43	36,25,31	77.98	3.21	252	150	2.21733730266e-07	5.33871e-05	4.27256	0.453,0.481,0.452	0.939,0.735	0.375	37.5
9945	ENSG00000237296	SMG1P1	chr16	+	22451619	22451658	22437007	22437492	22454701	22454865	9945	5,6,4	2,2,2	12.15	0	189	150	0.00018786266383	0.00926162	2.03331	0.665,0.704,0.613	1.0,1.0	0.339	33.9
9974	ENSG00000176531	PHLDB3	chr19	-	43478046	43478132	43474953	43475544	43479376	43479491	9974	37,69,54	0,2,0	31.49	10.2	236	150	1.2854021667e-05	0.00130214	2.88534	1.0,0.956,1.0	0.663,0.94	-0.184	-18.4
10060	ENSG00000254681	PKD1P5	chr16	-	18376735	18376862	18374952	18375069	18376952	18377163	10060	19,35,32	0,2,6	30.29	0	277	150	0.000722633266039	0.0233833	1.63109	1.0,0.905,0.743	1.0,1.0	0.117	11.7
10077	ENSG00000011478	QPCTL	chr19	+	45698546	45698699	45695436	45695718	45701797	45701914	10077	90,88,82	0,0,0	87.95	11.2	303	150	1.25754134883e-06	0.000215512	3.66653	1.0,1.0,1.0	0.797,0.959	-0.122	-12.2
10113	ENSG00000072864	NDE1	chr16	+	15699728	15699854	15694164	15694256	15724190	15724222	10113	2,6,4	4,4,4	1.3	0	276	150	1.77998544459e-07	4.48276e-05	4.34845	0.214,0.449,0.352	1.0,1.0	0.662	66.2
10115	ENSG00000072864	NDE1	chr16	+	15726697	15727000	15724190	15725498	15732484	15733209	10115	7,4,11	0,0,1	14.6	2.2	453	150	0.000701028322009	0.0228265	1.64156	1.0,1.0,0.785	0.699,0.498	-0.33	-33
10187	ENSG00000140694	PARN	chr16	-	14591912	14593378	14586317	14586361	14599903	14599960	10187	121,128,80	8,2,1	119.105	0.1	1616	150	0.000566116098004	0.0197301	1.70487	0.584,0.856,0.881	1.0,0.907	0.18	18
10465	ENSG00000008517	IL32	chr16	+	3067553	3067613	3067376	3067415	3067983	3068010	10465	5,2,4	0,5,5	4.5	0	210	150	2.1808198869e-05	0.00191628	2.71754	1.0,0.222,0.364	1.0,1.0	0.471	47.1
10473	ENSG00000103145	HCFC1R1	chr16	-	3023473	3023530	3023232	3023361	3023846	3023942	10473	438,415,304	109,123,89	338.34	44.43	207	150	5.18303620134e-07	0.000107724	3.96769	0.744,0.71,0.712	0.848,0.851	0.127	12.7
10515	ENSG00000260565	ERVK13-1	chr16	-	2669410	2669561	2660355	2663407	2671344	2671405	10515	8,11,8	8,8,9	14.14	3.3	301	150	0.00176139338413	0.0434339	1.36217	0.333,0.407,0.307	0.699,0.699	0.35	35
10518	ENSG00000260565	ERVK13-1	chr16	-	2669410	2672570	2660360	2663407	2672706	2672859	10518	303,376,421	0,0,0	370.337	6	3310	150	0.000679638474292	0.0223321	1.65107	1.0,1.0,1.0	0.736,1.0	-0.132	-13.2
10528	ENSG00000260565	ERVK13-1	chr16	-	2671344	2671735	2663083	2663407	2672706	2672805	10528	76,61,94	0,0,0	52.5	6	541	150	0.00060340445866	0.0205581	1.68702	1.0,1.0,1.0	0.706,1.0	-0.147	-14.7
10529	ENSG00000260565	ERVK13-1	chr16	-	2671344	2672570	2661225	2663407	2672706	2672859	10529	161,184,262	0,0,0	204.2	6	1376	150	0.0017147012831	0.0426866	1.36971	1.0,1.0,1.0	0.788,1.0	-0.106	-10.6
10532	ENSG00000260565	ERVK13-1	chr16	-	2671594	2672570	2661195	2663407	2672706	2672859	10532	85,127,168	0,0,0	150.15	6	1126	150	0.00130812138052	0.035281	1.45246	1.0,1.0,1.0	0.769,1.0	-0.115	-11.5
10563	ENSG00000100379	KCTD17	chr22	+	37060822	37060922	37059312	37059438	37061538	37061564	10563	74,58,61	13,21,10	84.76	9.1	250	150	0.00044773388181	0.0168588	1.77317	0.774,0.624,0.785	0.848,0.979	0.186	18.6
10565	ENSG00000100379	KCTD17	chr22	+	37061103	37061175	37060822	37060922	37061538	37061629	10565	20,12,15	15,16,18	14.2	32.32	222	150	0.000422265188474	0.0162214	1.78991	0.474,0.336,0.36	0.228,0.041	-0.255	-25.5
10567	ENSG00000100379	KCTD17	chr22	+	37061538	37061629	37060822	37060922	37062524	37063374	10567	23,55,33	3,2,7	58.65	1.1	241	150	0.000921952778469	0.0277597	1.55659	0.827,0.945,0.746	0.973,0.976	0.135	13.5
10596	ENSG00000197774	EME2	chr16	+	1774259	1774352	1773704	1773841	1775040	1775132	10596	12,12,6	6,2,0	20.16	1	243	150	0.00131973094759	0.0354864	1.44994	0.552,0.787,1.0	0.925,1.0	0.183	18.3
10615	ENSG00000187741	FANCA	chr16	-	89795905	89796018	89792470	89792547	89799165	89799232	10615	81,75,122	3,0,3	70.58	8.7	263	150	7.89844647043e-05	0.00500545	2.30056	0.939,1.0,0.959	0.833,0.825	-0.137	-13.7
10643	ENSG00000239382	ALKBH6	chr19	-	36010893	36011077	36010566	36010645	36013020	36013089	10643	24,29,12	3,4,1	19.3	1	334	150	0.0018135730937	0.0442578	1.35401	0.782,0.765,0.843	0.895,1.0	0.151	15.1
10684	ENSG00000103227	LMF1	chr16	-	855106	856055	854499	854706	868943	868968	10684	7,2,4	2,7,9	0	10.11	1099	150	0.000469187682567	0.0172952	1.76207	0.323,0.038,0.057	0.0,0.0	-0.139	-13.9
10713	ENSG00000161999	JMJD8	chr16	-	682952	683087	681669	682874	683321	683441	10713	37,27,31	6,0,3	30.39	0	285	150	0.000348050513179	0.0142256	1.84693	0.764,1.0,0.845	1.0,1.0	0.13	13
10717	ENSG00000161999	JMJD8	chr16	-	683166	683234	682574	682874	683321	683441	10717	10,18,17	6,0,3	17.14	0	218	150	0.000239504252002	0.0109837	1.95925	0.534,1.0,0.796	1.0,1.0	0.223	22.3
10737	ENSG00000161996	WDR90	chr16	+	662672	662844	662219	662331	665678	665801	10737	30,16,16	0,0,0	29.28	11.8	322	150	1.6220080834e-10	1.01753e-07	6.99245	1.0,1.0,1.0	0.551,0.62	-0.414	-41.4
10738	ENSG00000161996	WDR90	chr16	+	662672	663064	662219	662331	665678	665801	10738	56,31,39	0,0,0	64.78	11.8	542	150	1.5971831635e-09	7.69111e-07	6.11401	1.0,1.0,1.0	0.617,0.73	-0.327	-32.7
10739	ENSG00000161996	WDR90	chr16	+	662678	662844	662219	662331	665678	665801	10739	16,9,11	0,0,0	16.24	11.8	316	150	5.82255021975e-10	3.23691e-07	6.48987	1.0,1.0,1.0	0.408,0.587	-0.503	-50.3
10744	ENSG00000130731	METTL26	chr16	-	634888	634956	634718	634797	635611	635774	10744	106,142,105	22,31,12	117.118	9.9	218	150	0.00163818396632	0.0413959	1.38304	0.768,0.759,0.858	0.899,0.9	0.104	10.4
10749	ENSG00000130731	METTL26	chr16	-	635280	635340	634663	634797	635611	635774	10749	103,85,79	22,31,12	106.92	9.9	210	150	0.000991656007066	0.0291775	1.53495	0.77,0.662,0.825	0.894,0.88	0.135	13.5
10756	ENSG00000130731	METTL26	chr16	-	635611	635774	634718	634797	636093	636235	10756	116,133,114	56,83,64	107.127	114.102	313	150	0.0013151304945	0.0354045	1.45094	0.498,0.434,0.461	0.31,0.374	-0.122	-12.2
10767	ENSG00000242612	DECR2	chr16	+	405512	405665	404955	405024	406345	406397	10767	0,2,0	18,30,18	2.6	7.18	303	150	0.000174461622231	0.00881057	2.055	0.0,0.032,0.0	0.124,0.142	0.122	12.2
10783	ENSG00000103148	NPRL3	chr16	-	86667	86870	84270	84595	88697	91086	10783	26,30,38	0,0,0	48.4	0.6	353	150	0.00128726032814	0.0349153	1.45698	1.0,1.0,1.0	1.0,0.739	-0.131	-13.1
10818	ENSG00000186272	ZNF17	chr19	+	57413595	57413636	57411163	57411406	57417911	57418038	10818	12,19,21	0,0,2	12.13	2.8	191	150	2.32543466739e-05	0.00199762	2.69949	1.0,1.0,0.892	0.825,0.561	-0.271	-27.1
10819	ENSG00000186272	ZNF17	chr19	+	57413595	57413636	57411163	57411406	57419634	57419745	10819	7,2,8	2,2,2	1.7	0	191	150	0.000294999939489	0.012741	1.8948	0.733,0.44,0.759	1.0,1.0	0.356	35.6
10831	ENSG00000184254	ALDH1A3	chr15	+	100892944	100893006	100887571	100887712	100895932	100896014	10831	4,1,2	5,7,3	0	9.4	212	150	0.00020507676436	0.00982687	2.00758	0.361,0.092,0.321	0.0,0.0	-0.258	-25.8
10853	ENSG00000168904	LRRC28	chr15	+	99317463	99317546	99287813	99287951	99334017	99334129	10853	7,5,2	2,8,4	0.1	1.4	233	150	0.0012232511944	0.0336057	1.47359	0.693,0.287,0.244	0.0,0.139	-0.338	-33.8
10983	ENSG00000185033	SEMA4B	chr15	+	90225281	90225427	90225071	90225178	90225660	90225827	10983	29,32,24	0,0,0	12.27	2.3	296	150	0.000448206125881	0.0168627	1.77307	1.0,1.0,1.0	0.753,0.82	-0.214	-21.4
11069	ENSG00000172183	ISG20	chr15	+	88650234	88652310	88639342	88639594	88655414	88655616	11069	63,66,40	0,0,0	33.62	0.5	2226	150	0.000587737441456	0.0202157	1.69431	1.0,1.0,1.0	1.0,0.455	-0.272	-27.2
11102	ENSG00000183655	KLHL25	chr15	-	85768016	85769820	85759325	85761011	85794765	85794925	11102	469,520,461	6,0,8	511.565	0	1954	150	4.6113620787e-05	0.00335804	2.47391	0.857,1.0,0.816	1.0,1.0	0.109	10.9
11192	ENSG00000255769	GOLGA2P10	chr15	-	82477202	82477298	82477032	82477123	82477393	82477582	11192	84,46,80	29,7,30	64.86	0.6	246	150	1.79924822818e-07	4.49017e-05	4.34774	0.638,0.8,0.619	1.0,0.897	0.263	26.3
11205	ENSG00000278202	AC243919.2	chr15	+	82432575	82432631	82431829	82431949	82432816	82432897	11205	9,5,11	27,26,55	17.28	8.1	206	150	1.6593393326e-12	1.5333e-09	8.81437	0.195,0.123,0.127	0.607,0.671	0.491	49.1
11234	ENSG00000101557	USP14	chr18	+	162982	163174	158857	159021	163307	163431	11234	2,3,4	0,0,0	6.1	6	342	150	0.000761427383348	0.024273	1.61488	1.0,1.0,1.0	0.305,1.0	-0.348	-34.8
11301	ENSG00000259332	ST20-MTHFS	chr15	-	79907628	79907684	79889092	79889354	79923451	79923744	11301	6,15,7	1,0,0	8.7	0.6	206	150	0.00208157173513	0.048812	1.31147	0.814,1.0,1.0	1.0,0.459	-0.209	-20.9
11435	ENSG00000140398	NEIL1	chr15	+	75353738	75353866	75352601	75352701	75354249	75354277	11435	13,12,12	0,0,0	2.12	0.5	278	150	0.000799033663879	0.0250795	1.60068	1.0,1.0,1.0	1.0,0.564	-0.218	-21.8
11478	ENSG00000198794	SCAMP5	chr15	+	75009890	75009940	74995541	74995673	75011791	75011846	11478	1,5,3	6,17,24	0	11.5	200	150	0.00162730536713	0.0412583	1.38449	0.111,0.181,0.086	0.0,0.0	-0.126	-12.6
11499	ENSG00000103653	CSK	chr15	+	74793045	74793248	74790816	74790946	74798232	74798312	11499	2,3,4	0,0,0	0.5	4	353	150	0.00194609617588	0.0464313	1.33319	1.0,1.0,1.0	0.0,1.0	-0.5	-50
11542	ENSG00000138629	UBL7	chr15	-	74460667	74460778	74458683	74458896	74461107	74461182	11542	20,8,17	83,67,62	44.18	72.45	261	150	0.000181026505161	0.00904591	2.04355	0.122,0.064,0.136	0.26,0.187	0.116	11.6
11822	ENSG00000138614	INTS14	chr15	-	65607301	65607442	65605128	65605236	65611097	65611258	11822	70,101,75	11,7,0	57.72	0	291	150	3.35623202892e-05	0.00261087	2.58321	0.766,0.881,1.0	1.0,1.0	0.118	11.8
11836	ENSG00000074603	DPP8	chr15	-	65454262	65454415	65451959	65452102	65456224	65456371	11836	178,185,152	13,15,10	149.153	40.34	303	150	5.01913340889e-08	1.53851e-05	4.8129	0.871,0.859,0.883	0.648,0.69	-0.202	-20.2
11892	ENSG00000078687	TNRC6C	chr17	+	78064721	78064937	78048844	78051448	78067756	78067923	11892	26,27,29	0,3,6	20.17	0	366	150	0.000244188833692	0.0110946	1.95489	1.0,0.787,0.665	1.0,1.0	0.183	18.3
11926	ENSG00000259316	AC087632.2	chr15	-	64342542	64342685	64300318	64300723	64365985	64366075	11926	7,2,1	10,7,4	10.15	6.6	293	150	0.0015115611676	0.0392532	1.40612	0.264,0.128,0.113	0.46,0.561	0.342	34.2
11982	ENSG00000140416	TPM1	chr15	+	63043468	63043831	63042750	63042943	63056984	63057010	11982	271,293,275	10,18,9	194.22	30.39	513	150	1.84938808712e-09	8.31969e-07	6.07989	0.888,0.826,0.899	0.654,0.623	-0.232	-23.2
11984	ENSG00000140416	TPM1	chr15	+	63043705	63043831	63042746	63042943	63056984	63057118	11984	284,317,240	10,18,9	251.245	30.39	276	150	1.52359880601e-07	3.91662e-05	4.40709	0.939,0.905,0.935	0.82,0.773	-0.13	-13
12012	ENSG00000069667	RORA	chr15	-	60677150	60677232	60531765	60531851	60678656	60678686	12012	2,0,0	15,2,12	5.2	2.2	232	150	4.01277411421e-06	0.000540137	3.2675	0.079,0.0,0.0	0.618,0.393	0.479	47.9
12024	ENSG00000140299	BNIP2	chr15	-	59668102	59668138	59663378	59664120	59669275	59669362	12024	7,16,19	1,16,2	15.2	1	186	150	0.000161078316612	0.00827526	2.08222	0.85,0.446,0.885	0.924,1.0	0.235	23.5
12097	ENSG00000063241	ISOC2	chr19	-	55455635	55455845	55455259	55455330	55456348	55456489	12097	319,239,223	119,104,89	127.14	119.156	360	150	2.76219047635e-11	2.053e-08	7.68761	0.528,0.489,0.511	0.308,0.272	-0.219	-21.9
12160	ENSG00000138594	TMOD3	chr15	+	51916014	51916133	51901891	51902036	51921495	51921616	12160	20,5,6	0,0,0	7.3	2.5	269	150	6.84845628618e-06	0.000804623	3.09441	1.0,1.0,1.0	0.661,0.77	-0.284	-28.4
12259	ENSG00000166262	FAM227B	chr15	-	49589775	49590007	49588015	49588083	49611214	49611268	12259	10,5,13	3,5,6	13.4	0.1	382	150	0.000340388168249	0.0140364	1.85274	0.567,0.282,0.46	1.0,0.611	0.369	36.9
12378	ENSG00000138606	SHF	chr15	-	45172146	45172318	45171593	45172002	45175218	45175425	12378	32,35,39	3,4,15	36.4	0.1	322	150	7.4426670198e-06	0.000853896	3.06859	0.832,0.803,0.548	1.0,0.949	0.247	24.7
12380	ENSG00000138606	SHF	chr15	-	45172148	45172318	45170665	45172002	45175218	45175425	12380	39,30,26	3,4,15	28.33	0.1	320	150	2.86726203882e-05	0.0023175	2.63498	0.859,0.779,0.448	1.0,0.939	0.274	27.4
12407	ENSG00000168781	PPIP5K1	chr15	-	43564102	43564165	43558794	43558932	43564866	43564992	12407	48,48,30	33,27,23	12.8	19.29	213	150	8.12971180949e-05	0.00512824	2.29003	0.506,0.556,0.479	0.308,0.163	-0.278	-27.8
12412	ENSG00000168781	PPIP5K1	chr15	-	43584798	43584892	43584357	43584621	43590171	43590175	12412	4,0,8	0,8,10	0	7.7	244	150	0.000671227865957	0.0221715	1.65421	1.0,0.0,0.33	0.0,0.0	-0.443	-44.3
12445	ENSG00000137842	TMEM62	chr15	+	43149107	43149151	43148754	43148879	43151789	43151834	12445	40,36,28	9,4,7	35.21	1.1	194	150	0.000794790059735	0.0249871	1.60228	0.775,0.874,0.756	0.964,0.942	0.151	15.1
12479	ENSG00000197050	ZNF420	chr19	+	37089038	37089127	37078445	37078570	37127127	37127139	12479	4,1,5	0,1,1	2.4	3.3	239	150	0.000754103976057	0.0240732	1.61847	1.0,0.386,0.758	0.295,0.456	-0.339	-33.9
12480	ENSG00000197050	ZNF420	chr19	+	37089038	37089127	37080344	37080388	37127127	37127139	12480	10,14,18	1,0,0	23.16	4.7	239	150	4.68864750436e-06	0.000607206	3.21666	0.863,1.0,1.0	0.783,0.589	-0.268	-26.8
12483	ENSG00000197050	ZNF420	chr19	+	37096030	37096115	37090994	37091121	37127127	37130368	12483	4,6,13	14,22,28	3	36.36	235	150	9.69603135692e-06	0.00104082	2.98262	0.154,0.148,0.229	0.051,0.0	-0.152	-15.2
12663	ENSG00000137841	PLCB2	chr15	-	40291017	40291183	40290760	40290837	40291264	40291487	12663	3,1,2	6,2,4	4.2	0	316	150	6.25213566474e-08	1.83148e-05	4.7372	0.192,0.192,0.192	1.0,1.0	0.808	80.8
12793	ENSG00000166912	MTMR10	chr15	-	30965874	30966040	30960880	30961073	30967919	30968010	12793	7,10,8	41,35,54	17.12	22.15	316	150	3.21955451175e-05	0.00252755	2.5973	0.075,0.119,0.066	0.268,0.275	0.185	18.5
12845	ENSG00000206149	HERC2P9	chr15	+	28642372	28642564	28641429	28641581	28648879	28649067	12845	46,31,35	0,1,1	52.4	1.8	342	150	0.000393628856118	0.0155046	1.80954	1.0,0.931,0.939	0.958,0.687	-0.134	-13.4
12970	ENSG00000108946	PRKAR1A	chr17	+	68514986	68515119	68511779	68512142	68515393	68515536	12970	52,42,38	63,69,54	60.85	44.43	283	150	5.05459929167e-05	0.0036003	2.44366	0.304,0.244,0.272	0.42,0.512	0.193	19.3
13000	ENSG00000140157	NIPA2	chr15	+	22839061	22839174	22838659	22838921	22839654	22839790	13000	10,18,22	58,49,39	27.28	28.38	263	150	0.00115045350682	0.0322009	1.49213	0.09,0.173,0.243	0.355,0.296	0.157	15.7
13096	ENSG00000269019	HOMER3-AS1	chr19	+	18946080	18946228	18940234	18940624	18946325	18947452	13096	4,4,5	0,0,0	4.8	4.3	298	150	1.93642021307e-08	7.08077e-06	5.14992	1.0,1.0,1.0	0.335,0.573	-0.546	-54.6
13137	ENSG00000185347	TEDC1	chr14	+	105495879	105496086	105493834	105493933	105497356	105497443	13137	57,58,29	53,83,73	30.32	88.105	357	150	0.00102412040378	0.0297993	1.52579	0.311,0.227,0.143	0.125,0.114	-0.108	-10.8
13147	ENSG00000226174	TEX22	chr14	+	105449358	105449409	105445417	105445511	105450057	105450106	13147	33,34,48	44,41,33	30.22	61.69	201	150	0.000523997083763	0.0186326	1.72973	0.359,0.382,0.52	0.268,0.192	-0.19	-19
13152	ENSG00000185024	BRF1	chr14	-	105241264	105241414	105228819	105228913	105247070	105247193	13152	20,32,39	7,7,4	12.38	1	300	150	6.00897472898e-05	0.00408031	2.38931	0.588,0.696,0.83	0.857,1.0	0.224	22.4
13192	ENSG00000100711	ZFYVE21	chr14	+	103726791	103726842	103715729	103715979	103728907	103728983	13192	38,34,34	5,6,16	51.57	0.2	201	150	7.17062438982e-07	0.000138901	3.85729	0.85,0.809,0.613	1.0,0.955	0.22	22
13197	ENSG00000100711	ZFYVE21	chr14	+	103729792	103729846	103729090	103729182	103732619	103732762	13197	37,49,55	110,112,102	8.6	104.103	204	150	6.48259224079e-13	6.81959e-10	9.16624	0.198,0.243,0.284	0.054,0.041	-0.194	-19.4
13212	ENSG00000126214	KLC1	chr14	+	103687080	103687211	103679383	103679518	103693552	103693688	13212	30,18,14	0,0,0	24.18	4.2	281	150	7.75021489174e-05	0.00492979	2.30717	1.0,1.0,1.0	0.762,0.828	-0.205	-20.5
13215	ENSG00000126214	KLC1	chr14	+	103692358	103692425	103679383	103679518	103693552	103693634	13215	21,21,24	0,0,0	25.22	4.2	217	150	0.000311821706021	0.013178	1.88015	1.0,1.0,1.0	0.812,0.884	-0.152	-15.2
13219	ENSG00000126214	KLC1	chr14	+	103692358	103692425	103686862	103687211	103700654	103700727	13219	46,36,60	7,10,13	28.36	29.16	217	150	0.000919889057871	0.0277276	1.55709	0.82,0.713,0.761	0.4,0.609	-0.26	-26
13220	ENSG00000126214	KLC1	chr14	+	103692359	103692425	103679383	103679518	103693552	103693837	13220	17,19,23	0,0,0	25.2	4.2	216	150	0.000249487434169	0.0112829	1.94758	1.0,1.0,1.0	0.813,0.874	-0.157	-15.7
13316	ENSG00000217930	PAM16	chr16	-	4343482	4343594	4343206	4343291	4345785	4345904	13316	1,1,2	1,0,0	2.1	4.6	262	150	2.94219587296e-05	0.00236132	2.62685	0.364,1.0,1.0	0.223,0.087	-0.633	-63.3
13397	ENSG00000140105	WARS1	chr14	-	100375282	100375403	100369086	100369258	100376259	100376311	13397	107,124,78	131,133,122	44.57	143.114	271	150	2.99645352859e-05	0.00239923	2.61993	0.311,0.34,0.261	0.146,0.217	-0.122	-12.2
13400	ENSG00000140105	WARS1	chr14	-	100375282	100375406	100369086	100369258	100376259	100376285	13400	112,131,80	131,133,122	49.67	143.114	274	150	0.000510631290519	0.0182904	1.73778	0.319,0.35,0.264	0.158,0.243	-0.11	-11
13508	ENSG00000165948	IFI27L1	chr14	+	94100738	94100771	94096840	94096965	94102476	94102709	13508	44,45,37	0,2,0	23.23	9.4	183	150	1.29690103545e-07	3.46285e-05	4.46057	1.0,0.949,1.0	0.677,0.825	-0.232	-23.2
13509	ENSG00000165948	IFI27L1	chr14	+	94101813	94101975	94096840	94096965	94102476	94102536	13509	85,124,99	0,2,0	66.6	9.4	312	150	2.67834702861e-07	6.2506e-05	4.20408	1.0,0.968,1.0	0.779,0.878	-0.161	-16.1
13511	ENSG00000165948	IFI27L1	chr14	+	94101813	94102059	94096886	94096965	94102476	94102641	13511	56,70,64	0,2,0	32.31	9.4	396	150	2.77853378083e-08	9.35928e-06	5.02876	1.0,0.93,1.0	0.574,0.746	-0.317	-31.7
13540	ENSG00000012963	UBR7	chr14	+	93212031	93212127	93210647	93210708	93214928	93214982	13540	310,293,283	6,10,13	223.239	23.28	246	150	6.69592114089e-07	0.00013233	3.87834	0.969,0.947,0.93	0.855,0.839	-0.102	-10.2
13670	ENSG00000100722	ZC3H14	chr14	+	88602827	88603045	88596733	88596808	88607242	88607363	13670	218,242,192	95,116,92	154.154	117.115	368	150	0.000751358757632	0.0240417	1.61903	0.483,0.46,0.46	0.349,0.353	-0.117	-11.7
13675	ENSG00000070778	PTPN21	chr14	-	88468986	88469076	88467769	88468265	88469498	88469616	13675	11,26,16	0,0,0	9.23	0.6	240	150	0.000345308628614	0.0141558	1.84907	1.0,1.0,1.0	1.0,0.706	-0.147	-14.7
13805	ENSG00000088367	EPB41L1	chr20	+	36209487	36209898	36197858	36198041	36212271	36212376	13805	321,243,209	26,12,15	226.211	35.38	561	150	1.44930386977e-05	0.00142388	2.84653	0.768,0.844,0.788	0.633,0.598	-0.185	-18.5
13903	ENSG00000187097	ENTPD5	chr14	-	74007695	74007812	73996516	73996776	74011090	74011150	13903	2,5,12	0,0,4	1.2	4.6	267	150	2.18309611901e-05	0.00191628	2.71754	1.0,1.0,0.628	0.123,0.158	-0.736	-73.6
13930	ENSG00000133961	NUMB	chr14	-	73279280	73279424	73275209	73277293	73282358	73282505	13930	60,108,105	50,65,30	67.36	83.88	294	150	4.76724331193e-05	0.00341967	2.46602	0.38,0.459,0.641	0.292,0.173	-0.261	-26.1
13931	ENSG00000133961	NUMB	chr14	-	73279280	73279424	73275209	73277293	73287109	73287314	13931	13,51,42	3,2,6	17.19	0	294	150	0.000260647237515	0.0116413	1.934	0.689,0.929,0.781	1.0,1.0	0.2	20
13932	ENSG00000133961	NUMB	chr14	-	73282358	73282505	73275106	73277293	73287109	73287314	13932	60,74,33	3,2,6	85.99	0	297	150	8.11098787897e-05	0.00512116	2.29063	0.91,0.949,0.735	1.0,1.0	0.135	13.5
14035	ENSG00000072415	MPP5	chr14	+	67254203	67254310	67241626	67241985	67269700	67269764	14035	3,5,4	2,1,10	3.2	1	257	150	0.00199160402786	0.0472041	1.32602	0.467,0.745,0.189	0.636,1.0	0.351	35.1
14114	ENSG00000182979	MTA1	chr14	+	105466706	105466742	105465333	105466578	105469466	105469498	14114	95,97,44	10,12,9	85.121	0	186	150	1.22483678755e-09	6.20393e-07	6.20733	0.885,0.867,0.798	1.0,1.0	0.15	15
14135	ENSG00000089123	TASP1	chr20	-	13600542	13600617	13587249	13587370	13623445	13623514	14135	3,0,0	13,19,17	1.1	16.16	225	150	0.00098014300967	0.0289759	1.53796	0.133,0.0,0.0	0.04,0.294	0.123	12.3
14179	ENSG00000139974	SLC38A6	chr14	+	61034018	61034113	61030444	61030523	61037624	61037683	14179	1,5,3	0,0,1	0.2	3.6	245	150	1.88586241068e-08	6.93298e-06	5.15908	1.0,1.0,0.647	0.0,0.169	-0.798	-79.8
14180	ENSG00000139974	SLC38A6	chr14	+	61037058	61037141	61030444	61030523	61037624	61037683	14180	29,24,69	0,0,1	24.32	3.6	233	150	5.27260984351e-06	0.000665195	3.17705	1.0,1.0,0.978	0.837,0.774	-0.187	-18.7
14318	ENSG00000100296	THOC5	chr22	-	29531077	29531110	29529161	29529239	29531830	29531963	14318	33,49,32	313,239,215	219.201	130.161	183	150	0	0	#NUM!	0.08,0.144,0.109	0.58,0.506	0.432	43.2
14533	ENSG00000092208	GEMIN2	chr14	+	39124991	39125036	39122429	39122543	39131957	39132068	14533	35,32,26	1,0,8	23.3	0	195	150	0.00167269392694	0.0419425	1.37735	0.964,1.0,0.714	1.0,1.0	0.107	10.7
14551	ENSG00000141449	GREB1L	chr18	+	21366026	21366136	21242241	21242393	21383509	21383675	14551	41,23,25	0,6,2	26.22	0	260	150	0.00103032438106	0.0299162	1.52409	1.0,0.689,0.878	1.0,1.0	0.144	14.4
14559	ENSG00000141449	GREB1L	chr18	+	21518033	21518234	21516612	21516754	21520687	21520823	14559	22,24,19	0,0,0	16.34	8	351	150	0.000328847267118	0.0137059	1.86309	1.0,1.0,1.0	0.461,1.0	-0.269	-26.9
14578	ENSG00000151338	MIPOL1	chr14	+	37396975	37397014	37369516	37369624	37422854	37422949	14578	0,0,2	22,28,28	7	18.2	189	150	0.00186669808507	0.0451993	1.34487	0.0,0.0,0.054	0.236,0.0	0.1	10
14634	ENSG00000165410	CFL2	chr14	-	34713673	34713904	34713253	34713561	34714195	34714236	14634	28,23,33	2,0,5	25.41	0	381	150	0.00069147421143	0.0226097	1.64571	0.846,1.0,0.722	1.0,1.0	0.144	14.4
14704	ENSG00000184304	PRKD1	chr14	-	29724469	29724545	29666076	29666208	29725535	29725674	14704	4,0,10	13,28,29	0.2	32.38	226	150	0.000737282178919	0.0237134	1.62501	0.17,0.0,0.186	0.0,0.034	-0.102	-10.2
14815	ENSG00000213928	IRF9	chr14	+	24165056	24165183	24164613	24164955	24165846	24165962	14815	29,39,11	115,110,111	1.1	78.99	277	150	9.89541781848e-12	8.15227e-09	8.08872	0.12,0.161,0.051	0.007,0.005	-0.105	-10.5
14861	ENSG00000100867	DHRS2	chr14	+	23639793	23639895	23636363	23636772	23643151	23643219	14861	25,24,20	3,0,4	4.6	0	252	150	0.00159380103804	0.0406651	1.39078	0.832,1.0,0.749	1.0,1.0	0.14	14
14870	ENSG00000259431	THTPA	chr14	+	23556742	23557034	23556270	23556343	23558694	23558898	14870	38,30,31	3,4,3	44.44	0	442	150	1.930120268e-05	0.00175849	2.75486	0.811,0.718,0.778	1.0,1.0	0.231	23.1
14871	ENSG00000259431	THTPA	chr14	+	23556742	23557039	23556270	23556343	23558694	23558859	14871	39,31,31	3,4,3	46.5	0	447	150	1.9775337109e-05	0.00178865	2.74748	0.814,0.722,0.776	1.0,1.0	0.229	22.9
14872	ENSG00000259431	THTPA	chr14	+	23556742	23557304	23556006	23556343	23558694	23559574	14872	73,81,68	3,4,3	63.13	0	712	150	7.63534197022e-05	0.00487031	2.31244	0.837,0.81,0.827	1.0,1.0	0.175	17.5
14887	ENSG00000092096	SLC22A17	chr14	-	23347459	23347731	23347100	23347212	23348160	23348221	14887	96,111,81	3,0,0	64.65	11.9	422	150	8.23380141846e-10	4.46841e-07	6.34985	0.919,1.0,1.0	0.674,0.72	-0.276	-27.6
14888	ENSG00000092096	SLC22A17	chr14	-	23347513	23347731	23347100	23347212	23348160	23348306	14888	99,137,77	3,0,0	87.71	11.9	368	150	3.75036379729e-09	1.57329e-06	5.80319	0.931,1.0,1.0	0.763,0.763	-0.214	-21.4
14956	ENSG00000099864	PALM	chr19	+	740351	740483	736018	736078	746284	748326	14956	88,80,62	47,54,61	115.104	4.9	282	150	0	0	#NUM!	0.499,0.441,0.351	0.939,0.86	0.469	46.9
14984	ENSG00000022277	RTF2	chr20	+	56472325	56472415	56471613	56471669	56473300	56473360	14984	20,21,16	1,0,0	22.12	4.4	240	150	7.47765997655e-06	0.000856474	3.06729	0.926,1.0,1.0	0.775,0.652	-0.262	-26.2
14998	ENSG00000235954	TTC28-AS1	chr22	+	27922017	27922178	27919425	27919545	27935150	27935230	14998	54,27,33	27,18,20	41.27	2.7	311	150	0.000796991226801	0.0250448	1.60128	0.491,0.42,0.443	0.908,0.65	0.328	32.8
15061	ENSG00000165801	ARHGEF40	chr14	+	21087319	21087463	21087000	21087105	21087967	21088098	15061	97,119,82	25,35,32	122.128	5.7	294	150	3.67861296979e-11	2.64779e-08	7.57712	0.664,0.634,0.567	0.926,0.903	0.293	29.3
15118	ENSG00000132470	ITGB4	chr17	+	75753764	75753974	75752445	75752577	75754575	75754815	15118	2,6,2	1,0,7	1.6	0	360	150	0.000117513763005	0.00664089	2.17777	0.455,1.0,0.106	1.0,1.0	0.48	48
15124	ENSG00000100814	CCNB1IP1	chr14	-	20315780	20315850	20315484	20315618	20316226	20316265	15124	4,6,10	1,3,1	2.6	11.9	220	150	0.000105501614373	0.00618705	2.20852	0.732,0.577,0.872	0.11,0.312	-0.516	-51.6
15211	ENSG00000150401	DCUN1D2	chr13	-	113462739	113462891	113461053	113461136	113474123	113474254	15211	28,42,26	4,16,12	30.4	2.3	302	150	0.00102181407312	0.0297575	1.5264	0.777,0.566,0.518	0.882,0.869	0.255	25.5
15247	ENSG00000065000	AP3D1	chr19	-	2108686	2108876	2102236	2102268	2109085	2109207	15247	114,81,95	10,5,2	94.94	12.18	340	150	0.00137678781842	0.0366602	1.43581	0.834,0.877,0.954	0.776,0.697	-0.152	-15.2
15315	ENSG00000088448	ANKRD10	chr13	-	110900529	110900661	110892956	110893263	110906032	110906124	15315	43,37,29	64,72,72	13.16	81.72	282	150	1.99751651663e-05	0.00179721	2.7454	0.263,0.215,0.176	0.079,0.106	-0.125	-12.5
15316	ENSG00000088448	ANKRD10	chr13	-	110900529	110900694	110893196	110893263	110906032	110906124	15316	71,54,44	64,72,72	20.19	81.72	315	150	3.36136502965e-07	7.5857e-05	4.12	0.346,0.263,0.225	0.105,0.112	-0.169	-16.9
15465	ENSG00000088387	DOCK9	chr13	-	98845328	98845372	98837493	98837609	98848591	98848639	15465	10,15,11	4,3,0	20.1	0	194	150	0.000445440105414	0.0168373	1.77373	0.659,0.794,1.0	1.0,1.0	0.182	18.2
15500	ENSG00000101019	UQCC1	chr20	-	35386276	35386389	35381917	35382025	35394091	35394196	15500	0,6,2	6,2,3	0	6.9	263	150	0.000679537008215	0.0223321	1.65107	0.0,0.631,0.275	0.0,0.0	-0.302	-30.2
15786	ENSG00000108509	CAMTA2	chr17	-	4982088	4982160	4981677	4981831	4982756	4982892	15786	16,44,17	4,0,8	37.21	0	222	150	6.13727549739e-05	0.00414685	2.38228	0.73,1.0,0.589	1.0,1.0	0.227	22.7
15787	ENSG00000108509	CAMTA2	chr17	-	4982088	4982175	4981677	4981831	4982756	4982892	15787	10,13,11	4,0,8	17.7	0	237	150	3.56428634067e-05	0.00274772	2.56103	0.613,1.0,0.465	1.0,1.0	0.307	30.7
15788	ENSG00000108509	CAMTA2	chr17	-	4982088	4982227	4981677	4981831	4982756	4982892	15788	10,9,2	4,0,8	19.8	0	289	150	2.87393793297e-05	0.00232015	2.63448	0.565,1.0,0.115	1.0,1.0	0.44	44
15848	ENSG00000253710	ALG11	chr13	+	52018912	52019143	52012397	52012462	52028318	52032171	15848	64,118,72	9,7,6	78.71	0.3	381	150	0.00136256498817	0.0363381	1.43964	0.737,0.869,0.825	1.0,0.903	0.141	14.1
15886	ENSG00000139668	WDFY2	chr13	+	51703595	51703650	51675169	51675243	51727677	51727790	15886	15,19,12	0,0,0	34.25	0.7	205	150	0.000429212122532	0.016415	1.78476	1.0,1.0,1.0	1.0,0.723	-0.139	-13.9
15997	ENSG00000123179	EBPL	chr13	-	49669776	49669846	49668169	49668569	49691253	49691463	15997	59,49,39	0,0,1	36.42	0.14	220	150	1.87701725524e-05	0.00173058	2.76181	1.0,1.0,0.964	1.0,0.672	-0.152	-15.2
16099	ENSG00000170919	TPT1-AS1	chr13	+	45360140	45360239	45344328	45344446	45369958	45370182	16099	0,2,0	13,4,8	2.5	4.2	249	150	0.000100089355838	0.00597209	2.22387	0.0,0.231,0.0	0.231,0.601	0.339	33.9
16177	ENSG00000188342	GTF2F2	chr13	+	45151686	45151831	45136732	45136806	45252870	45252970	16177	0,0,2	2,5,3	3.5	1.1	295	150	7.14333010476e-06	0.000829293	3.08129	0.0,0.0,0.253	0.604,0.718	0.577	57.7
16301	ENSG00000120662	MTRF1	chr13	-	41261690	41261825	41260492	41260915	41262214	41262331	16301	64,41,30	1,5,1	40.28	9.6	285	150	0.000809573537442	0.0252891	1.59707	0.971,0.812,0.94	0.701,0.711	-0.202	-20.2
16305	ENSG00000120662	MTRF1	chr13	-	41262214	41262331	41261432	41261825	41263272	41263490	16305	33,24,28	0,0,0	19.9	0.6	267	150	0.00113372025264	0.0319023	1.49618	1.0,1.0,1.0	1.0,0.457	-0.271	-27.1
16309	ENSG00000120662	MTRF1	chr13	-	41262410	41262481	41261332	41261825	41263272	41263490	16309	4,6,3	0,0,0	1.7	0.6	221	150	0.000486763565194	0.0177116	1.75174	1.0,1.0,1.0	1.0,0.442	-0.279	-27.9
16384	ENSG00000133110	POSTN	chr13	-	37569299	37569383	37564518	37564560	37569743	37569790	16384	68,38,38	14,8,9	1.2	0	234	150	0.000355963403256	0.0144349	1.84059	0.757,0.753,0.73	1.0,1.0	0.253	25.3
16481	ENSG00000073910	FRY	chr13	+	31941307	31941366	31846840	31846939	31946008	31946181	16481	1,2,4	3,8,12	0	9.4	209	150	0.0017190041546	0.0427587	1.36898	0.193,0.152,0.193	0.0,0.0	-0.179	-17.9
16561	ENSG00000132970	WASF3	chr13	+	26680034	26680201	26676548	26676724	26681053	26681320	16561	28,29,25	73,65,91	48.74	29.4	317	150	4.61852778244e-14	5.95869e-11	10.2248	0.154,0.174,0.115	0.439,0.467	0.305	30.5
16586	ENSG00000183570	PCBP3	chr21	+	45913950	45914025	45910901	45911030	45929916	45929995	16586	9,4,5	0,0,2	6.1	4.2	225	150	0.00167015675303	0.0419096	1.37769	1.0,1.0,0.625	0.5,0.769	-0.24	-24
16589	ENSG00000183570	PCBP3	chr21	+	45917587	45917629	45910901	45911030	45929916	45929995	16589	9,21,14	0,0,2	7.5	4.2	192	150	8.16992365467e-05	0.00514351	2.28874	1.0,1.0,0.845	0.578,0.661	-0.329	-32.9
16596	ENSG00000183570	PCBP3	chr21	+	45930785	45930845	45929916	45929995	45935252	45935305	16596	20,58,24	2,0,7	17.23	0	210	150	0.00146176585943	0.0382673	1.41717	0.877,1.0,0.71	1.0,1.0	0.138	13.8
16602	ENSG00000166979	EVA1C	chr21	+	32457596	32457720	32452184	32453508	32467695	32467848	16602	13,20,27	0,0,2	18.28	3.1	274	150	7.58916187082e-06	0.000866343	3.06231	1.0,1.0,0.881	0.767,0.605	-0.274	-27.4
16626	ENSG00000259768	AC004943.2	chr16	+	72713332	72713416	72665122	72665333	72745404	72745466	16626	20,23,4	2,5,5	12.9	0	234	150	3.08557214715e-05	0.00245335	2.61024	0.865,0.747,0.339	1.0,1.0	0.35	35
16712	ENSG00000032742	IFT88	chr13	+	20567669	20567785	20567137	20567256	20567884	20567997	16712	10,13,7	0,0,2	4.5	5.1	266	150	0.000240118322156	0.01099	1.959	1.0,1.0,0.664	0.311,0.738	-0.364	-36.4
16724	ENSG00000032742	IFT88	chr13	+	20625749	20625849	20615790	20615879	20641289	20641398	16724	46,17,29	0,6,2	38.29	0	250	150	0.000981992822778	0.0289837	1.53785	1.0,0.63,0.897	1.0,1.0	0.158	15.8
16755	ENSG00000259511	UBE2Q2L	chr15	+	84181981	84182083	84173978	84174157	84186841	84186988	16755	22,37,12	1,0,0	14.29	0.8	252	150	0.000129151078723	0.00713346	2.1467	0.929,1.0,1.0	1.0,0.683	-0.135	-13.5
17012	ENSG00000111358	GTF2H3	chr12	+	123639293	123639343	123633828	123633872	123645454	123645561	17012	53,72,47	13,13,2	53.55	0.4	200	150	0.00104998154921	0.0302982	1.51858	0.754,0.806,0.946	1.0,0.912	0.121	12.1
17016	ENSG00000111358	GTF2H3	chr12	+	123654923	123654998	123652706	123652735	123659515	123659584	17016	72,75,62	2,16,6	65.66	0	225	150	1.11877647757e-06	0.000199741	3.69953	0.96,0.758,0.873	1.0,1.0	0.136	13.6
17269	ENSG00000255857	PXN-AS1	chr12	+	120210929	120211106	120209838	120209934	120212374	120213138	17269	41,50,51	41,44,44	68.72	12.15	327	150	1.10582099033e-10	7.27067e-08	7.13843	0.314,0.343,0.347	0.722,0.688	0.37	37
17370	ENSG00000174989	FBXW8	chr12	+	116949617	116949706	116945363	116945528	116964696	116964854	17370	103,134,105	11,6,21	129.142	4.4	239	150	0.000335038736094	0.0138846	1.85747	0.855,0.933,0.758	0.953,0.957	0.106	10.6
17656	ENSG00000076555	ACACB	chr12	+	109247605	109247703	109246178	109246448	109249983	109250104	17656	16,20,23	6,1,3	15.14	0	248	150	0.000117107202513	0.00662887	2.17856	0.617,0.924,0.823	1.0,1.0	0.212	21.2
17714	ENSG00000111785	RIC8B	chr12	+	106870822	106870942	106860267	106860412	106878986	106879125	17714	35,26,31	0,0,0	25.26	5.1	270	150	0.000291518774458	0.0126435	1.89813	1.0,1.0,1.0	0.735,0.935	-0.165	-16.5
17720	ENSG00000111785	RIC8B	chr12	+	106874480	106874567	106870822	106870942	106878986	106879125	17720	0,0,5	5,5,12	6.4	3.1	237	150	0.000142228740399	0.00760991	2.11862	0.0,0.0,0.209	0.559,0.717	0.568	56.8
17726	ENSG00000166046	TCP11L2	chr12	+	106304092	106304231	106303059	106303254	106311040	106311232	17726	11,3,9	1,1,8	4.7	0	289	150	1.19435353133e-05	0.00122259	2.91272	0.851,0.609,0.369	1.0,1.0	0.39	39
17751	ENSG00000198431	TXNRD1	chr12	+	104309758	104310099	104286880	104287346	104311289	104311406	17751	52,41,42	45,36,46	68.64	25.35	491	150	0.00138946633207	0.036969	1.43216	0.261,0.258,0.218	0.454,0.358	0.16	16
17912	ENSG00000023516	AKAP11	chr13	+	42285985	42286035	42272151	42272228	42286299	42286399	17912	46,28,35	3,0,2	14.28	2.11	200	150	0.000201006615632	0.00967932	2.01416	0.92,1.0,0.929	0.84,0.656	-0.202	-20.2
17915	ENSG00000023516	AKAP11	chr13	+	42313046	42313130	42308453	42308609	42313893	42313940	17915	129,127,125	58,54,53	54.72	83.83	234	150	1.22321264229e-10	7.89076e-08	7.10288	0.588,0.601,0.602	0.294,0.357	-0.271	-27.1
18121	ENSG00000139323	POC1B	chr12	-	89525119	89525204	89491935	89492115	89525880	89525993	18121	32,36,22	0,0,0	29.32	0.7	235	150	0.000274541016412	0.0120959	1.91736	1.0,1.0,1.0	1.0,0.745	-0.127	-12.7
18180	ENSG00000015532	XYLT2	chr17	+	50357117	50357252	50356510	50356773	50358206	50358317	18180	105,123,93	1,5,2	96.93	8.17	285	150	8.93761715093e-06	0.000988908	3.00484	0.982,0.928,0.961	0.863,0.742	-0.154	-15.4
18190	ENSG00000257557	PPP1R12A-AS1	chr12	+	79938727	79938852	79934900	79935658	79940361	79942712	18190	5,7,7	0,0,0	2	0.4	275	150	0.00139495554212	0.0370718	1.43096	1.0,1.0,1.0	1.0,0.0	-0.5	-50
18269	ENSG00000067715	SYT1	chr12	+	78955461	78955566	78864997	78865109	78977798	78977931	18269	0,0,4	14,16,14	14.3	19.22	255	150	0.00126917647578	0.0345619	1.4614	0.0,0.0,0.144	0.302,0.074	0.14	14
18327	ENSG00000111596	CNOT2	chr12	+	70297758	70297879	70294236	70294294	70301704	70301865	18327	4,6,3	2,0,8	1.1	0	271	150	6.63374182783e-05	0.00437846	2.35868	0.525,1.0,0.172	1.0,1.0	0.434	43.4
18328	ENSG00000111596	CNOT2	chr12	+	70297758	70297879	70294236	70294294	70310894	70311017	18328	10,5,6	18,20,32	2.2	22.38	271	150	0.00153988427143	0.0396309	1.40197	0.235,0.122,0.094	0.048,0.028	-0.112	-11.2
18499	ENSG00000177990	DPY19L2	chr12	-	63583811	63583836	63582405	63582525	63590998	63591127	18499	5,3,13	2,0,4	6.5	0	175	150	0.00163524830064	0.0413945	1.38306	0.682,1.0,0.736	1.0,1.0	0.194	19.4
18500	ENSG00000177990	DPY19L2	chr12	-	63590998	63591127	63582405	63582525	63595965	63596037	18500	2,2,4	2,3,11	0	1.2	279	150	0.000607675751306	0.020642	1.68525	0.35,0.264,0.164	0.0,0.0	-0.259	-25.9
18508	ENSG00000177990	DPY19L2	chr12	-	63644402	63644496	63626468	63626526	63661343	63661481	18508	13,9,14	1,0,0	5.2	1.4	244	150	0.000469729551999	0.0173058	1.76181	0.889,1.0,1.0	0.755,0.755	-0.208	-20.8
18515	ENSG00000177990	DPY19L2	chr12	-	63663757	63663845	63660894	63661481	63668056	63668493	18515	20,28,20	0,0,1	23.18	5.1	238	150	0.000453193715111	0.0169709	1.77029	1.0,1.0,0.926	0.744,0.919	-0.144	-14.4
18516	ENSG00000177990	DPY19L2	chr12	-	63665834	63665859	63661343	63661481	63668056	63668493	18516	2,7,5	0,0,1	1.7	5.1	175	150	0.000261396987792	0.0116595	1.93332	1.0,1.0,0.811	0.146,0.857	-0.435	-43.5
18571	ENSG00000257698	GIHCG	chr12	-	57935297	57935553	57931527	57931737	57935838	57936175	18571	46,72,60	7,9,6	62.92	1.3	406	150	0.000449069583595	0.0168627	1.77307	0.708,0.747,0.787	0.958,0.919	0.191	19.1
18572	ENSG00000257698	GIHCG	chr12	-	57935394	57935553	57931227	57931737	57935838	57936155	18572	46,70,57	7,9,6	58.86	1.3	309	150	0.00063663435764	0.0213394	1.67082	0.761,0.791,0.822	0.966,0.933	0.158	15.8
18581	ENSG00000053747	LAMA3	chr18	+	23775791	23775923	23773496	23773587	23777556	23777619	18581	56,88,56	1,5,7	35.37	0	282	150	0.000408164503495	0.0158621	1.79964	0.968,0.903,0.81	1.0,1.0	0.106	10.6
18615	ENSG00000287908	AC025165.6	chr12	+	57621689	57621791	57621262	57621427	57622558	57622641	18615	2,4,4	0,0,0	1	0.2	252	150	0.00201216032085	0.0475595	1.32276	1.0,1.0,1.0	1.0,0.0	-0.5	-50
18671	ENSG00000166886	NAB2	chr12	+	57093406	57093598	57093062	57093195	57094611	57095476	18671	277,254,250	27,24,19	207.222	47.58	342	150	5.50601939597e-08	1.66591e-05	4.77835	0.818,0.823,0.852	0.659,0.627	-0.188	-18.8
18718	ENSG00000170581	STAT2	chr12	-	56348923	56349059	56348528	56348623	56349344	56349509	18718	0,2,3	3,0,0	0	1.1	286	150	0.000459151108777	0.0170985	1.76704	0.0,1.0,1.0	0.0,0.0	-0.667	-66.7
18775	ENSG00000092841	MYL6	chr12	+	56160625	56160670	56160242	56160320	56161386	56161550	18775	3664,3949,3265	7644,8568,6697	4308.44	4714.47	195	150	7.8625994604e-13	8.02443e-10	9.09559	0.269,0.262,0.273	0.413,0.42	0.148	14.8
18795	ENSG00000065357	DGKA	chr12	+	55932560	55932909	55932134	55932255	55935304	55935402	18795	6,3,4	0,0,0	5.3	2.2	499	150	7.81595222044e-06	0.000886313	3.05241	1.0,1.0,1.0	0.429,0.311	-0.63	-63
18809	ENSG00000182796	TMEM198B	chr12	+	55831256	55831349	55829959	55831083	55832958	55833014	18809	14,8,2	1,9,1	5.4	0	243	150	2.87746428724e-05	0.00232026	2.63446	0.896,0.354,0.552	1.0,1.0	0.399	39.9
18815	ENSG00000182796	TMEM198B	chr12	+	55832958	55833038	55831256	55831349	55833446	55833541	18815	3,6,1	2,5,0	3.1	0	230	150	5.55426093235e-05	0.00385578	2.41389	0.495,0.439,1.0	1.0,1.0	0.355	35.5
18822	ENSG00000257390	AC023055.1	chr12	-	55815886	55815939	55803688	55803728	55822000	55822187	18822	3,1,3	2,4,2	2.1	0	203	150	1.83074965743e-07	4.55218e-05	4.34178	0.526,0.156,0.526	1.0,1.0	0.597	59.7
18895	ENSG00000123415	SMUG1	chr12	-	54188514	54188596	54187818	54187905	54188950	54188972	18895	3,2,3	10,14,5	0	12.1	232	150	0.000518954155287	0.0184724	1.73348	0.162,0.085,0.28	0.0,0.0	-0.176	-17.6
18959	ENSG00000205352	PRR13	chr12	+	53442694	53442733	53441731	53441792	53443540	53443773	18959	7,9,9	0,0,0	5.11	3.2	189	150	0.000267181277909	0.0118634	1.92579	1.0,1.0,1.0	0.569,0.814	-0.308	-30.8
18999	ENSG00000167779	IGFBP6	chr12	+	53099266	53099324	53098856	53098958	53100711	53100857	18999	5,5,4	10,24,25	2	22.36	208	150	0.000554419080049	0.0195045	1.70987	0.265,0.131,0.103	0.062,0.0	-0.135	-13.5
19029	ENSG00000170421	KRT8	chr12	-	52904657	52905079	52901863	52902072	52949714	52949954	19029	54,96,103	0,0,0	41.85	0.6	572	150	0.000778830556963	0.0246326	1.60849	1.0,1.0,1.0	1.0,0.788	-0.106	-10.6
19038	ENSG00000127561	SYNGR3	chr16	+	1991973	1992211	1989969	1990201	1992635	1992711	19038	21,14,18	0,0,2	14.6	2.4	388	150	0.000131370347308	0.00722104	2.1414	1.0,1.0,0.777	0.73,0.367	-0.377	-37.7
19049	ENSG00000160410	SHKBP1	chr19	+	40582350	40582466	40580745	40580936	40586773	40586944	19049	107,82,120	10,15,11	108.161	1.8	266	150	0.000341224886561	0.0140473	1.85241	0.858,0.755,0.86	0.984,0.919	0.127	12.7
19201	ENSG00000066117	SMARCD1	chr12	+	50087362	50087485	50086755	50086878	50088520	50088637	19201	194,213,173	15,11,3	226.32	46.34	273	150	8.55894608176e-06	0.000956294	3.01941	0.877,0.914,0.969	0.73,0.838	-0.136	-13.6
19224	ENSG00000161800	RACGAP1	chr12	-	50018515	50018589	50016630	50016715	50025327	50025463	19224	3,2,0	27,34,23	24.3	16.2	224	150	0.000116967165945	0.00662887	2.17856	0.069,0.038,0.0	0.501,0.091	0.26	26
19226	ENSG00000161800	RACGAP1	chr12	-	50018515	50018589	50016630	50016715	50025397	50025451	19226	3,2,2	8,16,4	24.6	2.4	224	150	1.03129609972e-05	0.00108658	2.96394	0.201,0.077,0.251	0.889,0.501	0.519	51.9
19266	ENSG00000135472	FAIM2	chr12	-	49889480	49889568	49889106	49889202	49890116	49890154	19266	32,53,44	1,0,0	27.33	4.2	238	150	0.000719004746151	0.023334	1.63201	0.953,1.0,1.0	0.81,0.912	-0.123	-12.3
19277	ENSG00000123352	SPATS2	chr12	+	49371227	49371290	49366904	49367587	49406472	49406565	19277	12,10,3	0,0,0	15.6	2.4	213	150	2.86228425258e-05	0.00231655	2.63516	1.0,1.0,1.0	0.841,0.514	-0.323	-32.3
19287	ENSG00000123352	SPATS2	chr12	+	49406472	49406565	49367517	49367587	49460769	49461037	19287	2,1,8	27,30,26	7.1	15.19	243	150	0.00163631047181	0.0413945	1.38306	0.044,0.02,0.16	0.224,0.245	0.16	16
19352	ENSG00000111424	VDR	chr12	-	47882693	47882774	47878967	47879115	47904563	47905003	19352	4,22,12	0,2,0	15.17	2.8	231	150	0.00014358939006	0.00765874	2.11584	1.0,0.877,1.0	0.83,0.58	-0.254	-25.4
19383	ENSG00000139211	AMIGO2	chr12	-	47079141	47079248	47076497	47079065	47079461	47079642	19383	269,250,177	174,204,151	384.384	193.185	257	150	0.000430165842961	0.0164326	1.78429	0.474,0.417,0.406	0.537,0.548	0.11	11
19384	ENSG00000139211	AMIGO2	chr12	-	47079146	47079248	47076599	47079065	47079461	47079951	19384	137,155,79	174,204,151	232.245	193.185	252	150	1.08858861725e-05	0.00113708	2.94421	0.319,0.311,0.237	0.417,0.441	0.14	14
19403	ENSG00000111371	SLC38A1	chr12	-	46254813	46254936	46239678	46239893	46268525	46268997	19403	3,5,2	1,0,0	10.9	2.2	273	150	0.00204426262483	0.0481352	1.31754	0.622,1.0,1.0	0.733,0.712	-0.152	-15.2
19449	ENSG00000134283	PPHLN1	chr12	+	42384939	42384996	42374862	42375074	42387455	42387535	19449	183,177,215	109,140,135	278.239	77.73	207	150	7.16608061779e-09	2.91672e-06	5.5351	0.549,0.478,0.536	0.723,0.703	0.192	19.2
19466	ENSG00000015153	YAF2	chr12	-	42210354	42210454	42161612	42161765	42210547	42210619	19466	16,29,30	8,4,4	12.23	0	250	150	1.17899263354e-05	0.00121231	2.91639	0.545,0.813,0.818	1.0,1.0	0.275	27.5
19468	ENSG00000015153	YAF2	chr12	-	42210547	42210619	42161612	42161765	42235613	42235755	19468	7,4,4	11,5,8	0	9.2	222	150	1.55351925023e-05	0.0015004	2.82379	0.301,0.351,0.253	0.0,0.0	-0.302	-30.2
19470	ENSG00000015153	YAF2	chr12	-	42210547	42210619	42161612	42161765	42238154	42238303	19470	5,1,4	0,2,0	0	3.1	222	150	6.68641708668e-09	2.73779e-06	5.5626	1.0,0.253,1.0	0.0,0.0	-0.751	-75.1
19477	ENSG00000015153	YAF2	chr12	-	42235613	42235755	42210547	42210619	42237598	42237724	19477	2,3,5	12,11,9	0	2.6	292	150	0.000996581716508	0.029272	1.53355	0.079,0.123,0.222	0.0,0.0	-0.141	-14.1
19574	ENSG00000151746	BICD1	chr12	+	32338785	32338979	32337498	32337706	32367669	32367745	19574	3,3,0	4,3,4	14.6	0	344	150	1.6211254561e-11	1.25967e-08	7.89974	0.246,0.304,0.0	1.0,1.0	0.817	81.7
19682	ENSG00000029153	ARNTL2	chr12	+	27370128	27370230	27368261	27368412	27376345	27376387	19682	41,66,66	11,20,15	92.102	53.62	252	150	0.000178479589431	0.00896769	2.04732	0.689,0.663,0.724	0.508,0.495	-0.19	-19
19694	ENSG00000211455	STK38L	chr12	+	27308338	27308461	27302135	27302188	27309113	27309197	19694	63,99,94	9,4,11	43.4	0.1	273	150	0.000133655814161	0.00730197	2.13656	0.794,0.932,0.824	1.0,0.956	0.128	12.8
19968	ENSG00000006025	OSBPL7	chr17	-	47819728	47819782	47818985	47819099	47819970	47820096	19968	56,32,17	2,1,2	27.21	5.7	204	150	0.000533964800774	0.0189574	1.72222	0.954,0.959,0.862	0.799,0.688	-0.181	-18.1
20007	ENSG00000139083	ETV6	chr12	+	11752449	11752579	11649673	11650160	11839139	11839304	20007	49,75,26	3,8,5	113.56	0.3	280	150	0.000500777334534	0.0180035	1.74464	0.897,0.834,0.736	1.0,0.909	0.132	13.2
20027	ENSG00000060140	STYK1	chr12	-	10637070	10637196	10634566	10634686	10673965	10674052	20027	2,2,2	6,2,2	0	8.5	276	150	0.00165727286605	0.0416934	1.37993	0.153,0.352,0.352	0.0,0.0	-0.286	-28.6
20042	ENSG00000245648	AC022075.1	chr12	+	10373040	10373137	10363874	10364033	10374034	10374136	20042	4,1,4	12,5,11	0	5.4	247	150	0.0011894778672	0.0329159	1.48259	0.168,0.108,0.181	0.0,0.0	-0.152	-15.2
20101	ENSG00000111788	AC009533.1	chr12	+	9310338	9310441	9307201	9307314	9311549	9311618	20101	10,2,4	5,0,0	0.2	2.2	253	150	0.0016262980104	0.0412583	1.38449	0.542,1.0,1.0	0.0,0.372	-0.661	-66.1
20151	ENSG00000127863	TNFRSF19	chr13	+	23585455	23585545	23570369	23570848	23590149	23590252	20151	2,2,1	10,5,13	1.1	0	240	150	3.61217181766e-06	0.000496975	3.30367	0.111,0.2,0.046	1.0,1.0	0.881	88.1
20167	ENSG00000205885	C1RL-AS1	chr12	+	7115385	7118677	7115129	7115219	7118898	7119026	20167	231,180,193	4,3,2	169.23	0	3442	150	3.35055364048e-05	0.00261009	2.58334	0.716,0.723,0.808	1.0,1.0	0.251	25.1
20263	ENSG00000100099	HPS4	chr22	-	26471212	26471388	26470718	26470922	26472301	26472418	20263	9,17,9	2,3,0	10.17	12.16	326	150	6.89712006436e-05	0.00450017	2.34677	0.674,0.723,1.0	0.277,0.328	-0.497	-49.7
20317	ENSG00000121281	ADCY7	chr16	+	50290456	50290660	50287910	50288350	50292675	50292825	20317	25,26,35	0,0,0	16.23	3.4	354	150	2.26236976497e-06	0.000347637	3.45887	1.0,1.0,1.0	0.693,0.709	-0.299	-29.9
20318	ENSG00000121281	ADCY7	chr16	+	50291735	50291897	50287910	50288350	50292675	50292825	20318	13,12,11	0,0,0	18.17	3.4	312	150	4.21130943062e-06	0.000558986	3.2526	1.0,1.0,1.0	0.743,0.671	-0.293	-29.3
20395	ENSG00000111206	FOXM1	chr12	-	2865354	2865399	2864682	2864752	2866392	2866521	20395	483,488,442	73,67,59	570.562	19.15	195	150	3.33066907388e-16	6.32633e-13	12.1988	0.836,0.849,0.852	0.958,0.966	0.116	11.6
20407	ENSG00000088833	NSFL1C	chr20	-	1455713	1455719	1454966	1455132	1458199	1458274	20407	153,160,143	182,163,110	126.132	193.24	156	150	0.000372594729714	0.0149341	1.82582	0.447,0.486,0.556	0.386,0.346	-0.13	-13
20464	ENSG00000082805	ERC1	chr12	+	1020674	1020776	998321	998482	1027747	1028339	20464	0,0,0	15,30,23	2.3	7.11	252	150	0.00214126230811	0.0498357	1.30246	0.0,0.0,0.0	0.145,0.14	0.143	14.3
20494	ENSG00000002016	RAD52	chr12	-	914430	914532	913891	914121	916343	916483	20494	30,38,37	3,1,0	38.29	7.4	252	150	0.00132083546202	0.0355021	1.44975	0.856,0.958,1.0	0.764,0.812	-0.15	-15
20506	ENSG00000002016	RAD52	chr12	-	936806	936882	932974	933076	949601	949641	20506	6,3,1	9,11,6	0	9.8	226	150	0.000140385045648	0.00754669	2.12224	0.307,0.153,0.1	0.0,0.0	-0.187	-18.7
20737	ENSG00000175029	CTBP2	chr10	-	125110989	125111093	125003337	125003492	125160318	125160513	20737	9,16,4	2,0,0	6.5	1.5	254	150	0.000346126324153	0.0141723	1.84856	0.727,1.0,1.0	0.78,0.371	-0.333	-33.3
20753	ENSG00000175029	CTBP2	chr10	-	125160318	125160520	125122656	125122868	125160826	125161170	20753	2,8,3	0,0,0	3.2	9.4	352	150	6.85673740008e-13	7.10389e-10	9.1485	1.0,1.0,1.0	0.124,0.176	-0.85	-85
20810	ENSG00000107679	PLEKHA1	chr10	+	122428275	122428420	122426941	122427031	122429623	122432354	20810	69,75,39	74,64,60	26.4	55.91	295	150	0.000913433620086	0.0276058	1.559	0.322,0.373,0.248	0.194,0.183	-0.126	-12.6
20817	ENSG00000226864	ATE1-AS1	chr10	+	121949411	121949487	121928311	121928634	121951337	121951965	20817	0,0,0	5,3,2	4.1	0	226	150	1.96809235575e-11	1.51209e-08	7.82042	0.0,0.0,0.0	1.0,1.0	1	100
21019	ENSG00000107518	ATRNL1	chr10	+	115165557	115165645	115160039	115160214	115215696	115215880	21019	72,92,59	0,0,0	33.32	4.2	238	150	0.000766465816469	0.0243655	1.61322	1.0,1.0,1.0	0.839,0.91	-0.125	-12.5
21033	ENSG00000169129	AFAP1L2	chr10	-	114398850	114398904	114340602	114340731	114404439	114404480	21033	0,0,0	1,8,13	1.3	0.1	204	150	1.16843209141e-06	0.000206985	3.68406	0.0,0.0,0.0	1.0,0.688	0.844	84.4
21118	ENSG00000148700	ADD3	chr10	+	110132304	110132400	110130362	110130486	110133325	110135565	21118	186,180,209	291,334,240	107.93	282.27	246	150	1.4652094212e-05	0.00143333	2.84365	0.28,0.247,0.347	0.188,0.174	-0.11	-11
21153	ENSG00000197748	CFAP43	chr10	-	104230589	104230843	104225460	104225557	104232181	104232305	21153	4,15,10	1,0,0	0.4	2.1	404	150	0.000189805110849	0.00932377	2.03041	0.598,1.0,1.0	0.0,0.598	-0.567	-56.7
21198	ENSG00000076685	NT5C2	chr10	-	103090610	103090638	103088648	103089908	103090935	103090996	21198	38,33,53	0,0,0	57.42	4.5	178	150	0.000100713113323	0.00599883	2.22193	1.0,1.0,1.0	0.923,0.876	-0.101	-10.1
21273	ENSG00000100483	VCPKMT	chr14	-	50112614	50112719	50108632	50109713	50114284	50114404	21273	27,22,39	7,5,9	15.2	10.1	255	150	0.00101181121621	0.0296049	1.52864	0.694,0.721,0.718	0.469,0.105	-0.424	-42.4
21343	ENSG00000055950	MRPL43	chr10	-	100984033	100984074	100983754	100983817	100986686	100986975	21343	3,2,1	0,0,0	7.3	3.6	191	150	1.53610737463e-08	5.82224e-06	5.23491	1.0,1.0,1.0	0.647,0.282	-0.535	-53.5
21472	ENSG00000171307	ZDHHC16	chr10	+	97453798	97453846	97453529	97453663	97454713	97454799	21472	97,163,130	193,200,172	174.219	132.127	198	150	1.78316553634e-07	4.48276e-05	4.34845	0.276,0.382,0.364	0.5,0.566	0.192	19.2
21730	ENSG00000148688	RPP30	chr10	+	90902242	90902344	90900569	90900668	90905301	90906065	21730	88,67,65	5,0,1	58.56	7.12	252	150	9.46791211043e-06	0.0010342	2.9854	0.913,1.0,0.975	0.831,0.735	-0.18	-18
21731	ENSG00000148688	RPP30	chr10	+	90903191	90903276	90900569	90900668	90905301	90906065	21731	47,38,44	5,0,1	35.31	7.12	235	150	2.46117328228e-05	0.00208283	2.68135	0.857,1.0,0.966	0.761,0.622	-0.249	-24.9
21827	ENSG00000107771	CCSER2	chr10	+	84507293	84507333	84499874	84499959	84513448	84513702	21827	0,0,0	16,25,14	0.8	14.8	190	150	0.000356007263582	0.0144349	1.84059	0.0,0.0,0.0	0.0,0.441	0.221	22.1
21856	ENSG00000108219	TSPAN14	chr10	+	80468546	80468687	80454309	80454371	80504727	80504778	21856	7,3,6	1,2,4	13.25	0	291	150	3.30131219806e-06	0.000467371	3.33034	0.783,0.436,0.436	1.0,1.0	0.448	44.8
21857	ENSG00000108219	TSPAN14	chr10	+	80468546	80468687	80463087	80463127	80489216	80489314	21857	34,26,44	2,8,0	68.64	1	291	150	0.000638778545871	0.0214008	1.66957	0.898,0.626,1.0	0.972,1.0	0.145	14.5
21870	ENSG00000108219	TSPAN14	chr10	+	80507227	80507374	80489211	80489314	80512143	80512269	21870	0,0,1	1,2,2	1.6	1.2	297	150	1.72062221618e-05	0.00161938	2.79065	0.0,0.0,0.202	0.336,0.602	0.402	40.2
21898	ENSG00000010295	IFFO1	chr12	-	6549475	6549484	6548667	6548825	6549755	6549896	21898	22,20,11	55,39,46	28.34	27.38	159	150	0.000448398216232	0.0168627	1.77307	0.274,0.326,0.184	0.495,0.458	0.215	21.5
22069	ENSG00000166348	USP54	chr10	-	73520907	73521027	73518721	73519992	73523582	73523750	22069	76,82,72	1,0,0	65.59	8.2	270	150	1.35419505984e-05	0.0013518	2.86909	0.977,1.0,1.0	0.819,0.942	-0.112	-11.2
22182	ENSG00000166224	SGPL1	chr10	+	70816810	70816880	70815947	70816126	70851142	70851210	22182	22,37,39	0,0,0	13.22	6	220	150	0.000902948550323	0.0273682	1.56275	1.0,1.0,1.0	0.596,1.0	-0.202	-20.2
22206	ENSG00000156521	TYSND1	chr10	-	70143841	70143972	70137980	70140141	70145420	70146700	22206	54,47,66	0,0,2	58.49	2.7	281	150	0.000164614328622	0.00841897	2.07474	1.0,1.0,0.946	0.939,0.789	-0.118	-11.8
22327	ENSG00000108176	DNAJC12	chr10	-	67823313	67823392	67810841	67811663	67837933	67838059	22327	29,24,27	0,0,1	8	0.6	229	150	0.0018106604581	0.0442183	1.3544	1.0,1.0,0.946	1.0,0.0	-0.482	-48.2
22444	ENSG00000204147	ASAH2B	chr10	+	50745127	50745274	50742914	50743010	50749342	50749402	22444	6,20,20	0,0,0	8.13	2.8	297	150	1.81890968953e-09	8.29168e-07	6.08136	1.0,1.0,1.0	0.669,0.451	-0.44	-44
22445	ENSG00000204147	ASAH2B	chr10	+	50745201	50745274	50742914	50743010	50749342	50749402	22445	10,9,3	0,0,0	10.3	2.8	223	150	3.05241531495e-07	6.93426e-05	4.159	1.0,1.0,1.0	0.771,0.201	-0.514	-51.4
22559	ENSG00000125510	OPRL1	chr20	+	64091965	64092116	64080081	64080352	64092687	64092953	22559	7,6,4	2,0,5	4.4	0	301	150	0.000139210454618	0.00751073	2.12432	0.636,1.0,0.285	1.0,1.0	0.36	36
22602	ENSG00000172671	ZFAND4	chr10	-	45640240	45640421	45639705	45639963	45648293	45648534	22602	3,1,2	31,43,39	4.6	8.11	331	150	5.09499381498e-05	0.00361865	2.44145	0.042,0.01,0.023	0.185,0.198	0.167	16.7
22658	ENSG00000266865	AC138207.8	chr17	+	31033294	31033365	31032425	31032506	31033923	31034162	22658	8,9,6	3,9,3	0	2.4	221	150	2.15570307882e-06	0.000334251	3.47593	0.644,0.404,0.576	0.0,0.0	-0.541	-54.1
22794	ENSG00000095794	CREM	chr10	+	35201450	35201486	35195126	35195214	35206894	35207051	22794	0,1,1	3,0,1	1.2	0.1	186	150	0.000332840752577	0.0138355	1.85901	0.0,1.0,0.446	1.0,0.617	0.327	32.7
22824	ENSG00000150093	ITGB1	chr10	-	32935894	32936081	32935491	32935558	32936216	32936251	22824	8,7,13	2,1,4	16.7	0	337	150	1.6223486083e-05	0.0015472	2.81045	0.64,0.757,0.591	1.0,1.0	0.337	33.7
22861	ENSG00000183621	ZNF438	chr10	-	30857679	30857778	30848530	30850367	30876997	30877065	22861	1,0,1	12,5,9	2.17	4.4	249	150	3.33993946589e-06	0.000469921	3.32797	0.048,0.0,0.063	0.231,0.719	0.438	43.8
22985	ENSG00000136754	ABI1	chr10	-	26755654	26755741	26751597	26751783	26759061	26759235	22985	252,272,203	34,35,49	197.186	77.89	237	150	2.30170578153e-08	8.1128e-06	5.09083	0.824,0.831,0.724	0.618,0.569	-0.199	-19.9
23058	ENSG00000148498	PARD3	chr10	-	34284134	34284245	34131462	34131583	34317106	34317338	23058	55,47,38	5,2,6	40.5	0	261	150	5.37666734504e-05	0.0037439	2.42668	0.863,0.931,0.784	1.0,1.0	0.141	14.1
23194	ENSG00000198176	TFDP1	chr13	+	113631622	113631905	113610995	113611062	113633119	113633285	23194	11,9,4	0,5,6	22.25	0	433	150	6.63594761074e-06	0.000785051	3.1051	1.0,0.384,0.188	1.0,1.0	0.476	47.6
23335	ENSG00000185480	PARPBP	chr12	+	102148234	102148463	102123885	102124041	102164437	102164608	23335	52,36,85	0,0,1	42.56	2.4	379	150	0.000675856667404	0.022272	1.65224	1.0,1.0,0.971	0.893,0.847	-0.12	-12
23341	ENSG00000185480	PARPBP	chr12	+	102153868	102153989	102123987	102124041	102164437	102164608	23341	23,16,19	0,0,1	17.16	2.4	271	150	0.000138800972399	0.0075021	2.12482	1.0,1.0,0.913	0.825,0.689	-0.214	-21.4
23348	ENSG00000185480	PARPBP	chr12	+	102165728	102165883	102123885	102124041	102182548	102182627	23348	16,8,26	0,0,0	11.19	0.7	305	150	0.000113510214139	0.00648431	2.18814	1.0,1.0,1.0	1.0,0.572	-0.214	-21.4
23356	ENSG00000185480	PARPBP	chr12	+	102175482	102175666	102123885	102124041	102182548	102182627	23356	9,14,10	0,0,0	19.13	0.7	334	150	0.000419569938051	0.0161269	1.79245	1.0,1.0,1.0	1.0,0.455	-0.272	-27.2
23391	ENSG00000165629	ATP5F1C	chr10	+	7806973	7807010	7802757	7802854	7807658	7807793	23391	1216,1387,1244	202,266,185	1204.12	41.59	187	150	0	0	#NUM!	0.828,0.807,0.844	0.959,0.942	0.124	12.4
23394	ENSG00000151657	KIN	chr10	-	7783080	7783175	7780263	7780307	7787819	7787993	23394	186,158,166	14,22,5	175.17	1.2	245	150	2.10011267487e-07	5.1287e-05	4.28999	0.891,0.815,0.953	0.991,0.981	0.1	10
23606	ENSG00000140307	GTF2A2	chr15	-	59656814	59657033	59652205	59652326	59657123	59657479	23606	4,11,18	12,10,12	0.8	27.16	369	150	0.000958721584414	0.0285028	1.54511	0.119,0.309,0.379	0.0,0.169	-0.184	-18.4
23822	ENSG00000156273	BACH1	chr21	+	29582311	29582351	29329486	29329693	29597569	29597694	23822	1,0,0	11,8,13	2.2	3.2	190	150	0.000702486686134	0.0228522	1.64107	0.067,0.0,0.0	0.345,0.441	0.371	37.1
23970	ENSG00000130038	CRACR2A	chr12	-	3644594	3644640	3641731	3641838	3648541	3648613	23970	40,52,46	13,5,2	64.56	1.1	196	150	6.73280584695e-05	0.00442966	2.35363	0.702,0.888,0.946	0.98,0.977	0.133	13.3
23986	ENSG00000019144	PHLDB1	chr11	+	118624791	118624845	118616040	118616211	118624933	118625059	23986	0,1,0	25,10,26	5.2	8.17	204	150	0.000177715843386	0.00894848	2.04825	0.0,0.068,0.0	0.315,0.08	0.175	17.5
24043	ENSG00000110274	CEP164	chr11	+	117382795	117382942	117381700	117381868	117390776	117390908	24043	9,0,7	4,5,1	6.4	0	297	150	9.27713280641e-07	0.000170987	3.76704	0.532,0.0,0.78	1.0,1.0	0.563	56.3
24153	ENSG00000156398	SFXN2	chr10	+	102716613	102716711	102716233	102716329	102726611	102726777	24153	8,5,1	2,0,0	2	2.1	248	150	0.000168906066464	0.00858708	2.06615	0.708,1.0,1.0	0.377,0.0	-0.714	-71.4
24160	ENSG00000156398	SFXN2	chr10	+	102731722	102731783	102729722	102729808	102732151	102732218	24160	62,15,38	0,2,0	34.43	3.12	211	150	3.91860539561e-06	0.000532704	3.27351	1.0,0.842,1.0	0.89,0.718	-0.143	-14.3
24184	ENSG00000076043	REXO2	chr11	+	114443855	114443933	114439581	114439675	114445978	114446087	24184	6,2,2	0,10,3	1.1	0	228	150	1.3271791134e-05	0.00133458	2.87466	1.0,0.116,0.305	1.0,1.0	0.526	52.6
24216	ENSG00000149292	TTC12	chr11	+	113352069	113352207	113351238	113351299	113359362	113359461	24216	57,67,74	0,0,0	60.5	0.8	288	150	0.000152546793761	0.00801768	2.09595	1.0,1.0,1.0	1.0,0.765	-0.117	-11.7
24227	ENSG00000090661	CERS4	chr19	+	8210705	8210862	8209312	8209494	8251075	8251171	24227	57,54,55	10,26,35	15.43	0.3	307	150	2.84989626034e-05	0.00231441	2.63556	0.736,0.504,0.434	1.0,0.875	0.38	38
24233	ENSG00000090661	CERS4	chr19	+	8241340	8241457	8209382	8209494	8254498	8254616	24233	2,0,0	3,2,2	2.2	0.1	267	150	1.5795442414e-05	0.00152123	2.8178	0.272,0.0,0.0	1.0,0.529	0.674	67.4
24324	ENSG00000075239	ACAT1	chr11	+	108131906	108131954	108121552	108121678	108138897	108139041	24324	26,19,13	2,5,1	16.15	0	198	150	0.000566721283236	0.0197311	1.70485	0.908,0.742,0.908	1.0,1.0	0.147	14.7
24332	ENSG00000110675	ELMOD1	chr11	+	107650884	107650908	107650334	107650403	107654171	107654222	24332	3,2,3	0,4,4	1	2.6	174	150	0.00078821196543	0.0248603	1.60449	1.0,0.301,0.393	0.301,0.0	-0.414	-41.4
24406	ENSG00000165895	ARHGAP42	chr11	+	100816714	100816856	100795104	100795166	100859553	100859625	24406	0,0,0	19,5,12	0.6	3.4	292	150	0.00152014149789	0.0393436	1.40513	0.0,0.0,0.0	0.0,0.435	0.217	21.7
24578	ENSG00000129315	CCNT1	chr12	-	48695998	48696162	48695758	48695829	48698137	48698183	24578	284,348,295	22,18,16	294.275	35.5	314	150	7.55369565075e-06	0.000863736	3.06362	0.86,0.902,0.898	0.801,0.724	-0.124	-12.4
24708	ENSG00000137500	CCDC90B	chr11	-	83278725	83278829	83274442	83274740	83280140	83280260	24708	231,244,270	41,51,36	198.242	60.71	254	150	0.000808180237785	0.0252687	1.59742	0.769,0.739,0.816	0.661,0.668	-0.11	-11
24728	ENSG00000137502	RAB30	chr11	-	83034171	83034272	82997223	82997324	83071690	83071866	24728	10,9,5	9,24,26	1	6.2	251	150	6.04867410582e-05	0.00409913	2.38731	0.399,0.183,0.103	0.091,0.0	-0.183	-18.3
24785	ENSG00000149269	PAK1	chr11	-	77349238	77349287	77343818	77343931	77358897	77358953	24785	63,67,59	3,3,1	62.58	15.3	199	150	0.00142829266653	0.0376003	1.42481	0.941,0.944,0.978	0.757,0.936	-0.108	-10.8
24838	ENSG00000161091	MFSD12	chr19	-	3542775	3542977	3538274	3538756	3544808	3544939	24838	73,53,43	20,24,19	77.66	8.11	352	150	0.000482342223731	0.0176107	1.75422	0.609,0.485,0.491	0.804,0.719	0.233	23.3
24886	ENSG00000166435	XRRA1	chr11	-	74843853	74843959	74840229	74843453	74844167	74844283	24886	11,10,19	15,5,8	11.26	3	256	150	0.000546365912681	0.0192875	1.71472	0.301,0.54,0.582	0.682,1.0	0.367	36.7
24888	ENSG00000166435	XRRA1	chr11	-	74851087	74851203	74848114	74848462	74862980	74863021	24888	2,20,6	1,4,4	5.11	1	266	150	0.00145626612066	0.0381671	1.41831	0.53,0.738,0.458	0.738,1.0	0.294	29.4
25000	ENSG00000137478	FCHSD2	chr11	-	72841453	72841583	72840876	72840959	72843150	72843328	25000	52,42,56	0,0,0	38.51	1.7	280	150	3.25055138692e-05	0.00254896	2.59364	1.0,1.0,1.0	0.953,0.796	-0.125	-12.5
25001	ENSG00000137478	FCHSD2	chr11	-	72842620	72842841	72840876	72840959	72843150	72843328	25001	57,77,65	0,0,0	57.7	1.7	371	150	4.39648776924e-05	0.00325003	2.48811	1.0,1.0,1.0	0.958,0.802	-0.12	-12
25085	ENSG00000137497	NUMA1	chr11	-	72012400	72012442	72010785	72010854	72012894	72016260	25085	104,100,79	172,163,188	156.185	78.69	192	150	0	0	#NUM!	0.321,0.324,0.247	0.61,0.677	0.346	34.6
25112	ENSG00000158483	FAM86C1P	chr11	+	71791735	71791819	71789782	71789845	71793379	71793481	25112	3,2,4	11,2,3	3.5	0	234	150	5.54932126917e-08	1.67162e-05	4.77686	0.149,0.391,0.461	1.0,1.0	0.666	66.6
25225	ENSG00000110075	PPP6R3	chr11	+	68548066	68548204	68537658	68537891	68567013	68567166	25225	3,1,1	0,0,0	4	0.5	288	150	0.0016359142074	0.0413945	1.38306	1.0,1.0,1.0	1.0,0.0	-0.5	-50
25244	ENSG00000110075	PPP6R3	chr11	+	68564302	68564432	68551120	68551186	68569747	68569897	25244	9,9,16	0,2,0	7.12	4.4	280	150	8.55966604734e-05	0.00533061	2.27322	1.0,0.707,1.0	0.484,0.616	-0.352	-35.2
25274	ENSG00000110066	KMT5B	chr11	-	68185780	68185928	68180131	68180200	68213476	68213678	25274	103,131,93	0,0,0	94.91	18	298	150	1.02283977832e-06	0.00018454	3.73391	1.0,1.0,1.0	0.724,1.0	-0.138	-13.8
25279	ENSG00000110719	TCIRG1	chr11	+	68042945	68043031	68042642	68042863	68043570	68043653	25279	34,35,18	0,2,1	24.26	7.6	236	150	1.64408084161e-05	0.00156357	2.80588	1.0,0.918,0.92	0.685,0.734	-0.237	-23.7
25280	ENSG00000110719	TCIRG1	chr11	+	68042945	68043497	68042642	68042863	68043570	68043590	25280	286,269,218	0,2,1	176.212	7.6	702	150	6.58665214837e-06	0.00078057	3.10759	1.0,0.966,0.979	0.843,0.883	-0.119	-11.9
25281	ENSG00000110719	TCIRG1	chr11	+	68043370	68043497	68042642	68042863	68043570	68043593	25281	61,41,33	0,2,1	25.39	7.6	277	150	4.23455952148e-06	0.000558986	3.2526	1.0,0.917,0.947	0.659,0.779	-0.236	-23.6
25299	ENSG00000160172	FAM86C2P	chr11	-	67801036	67801117	67793195	67793293	67803001	67803064	25299	0,0,0	3,3,3	0.8	2.5	231	150	0.000330867257553	0.0137785	1.8608	0.0,0.0,0.0	0.0,0.51	0.255	25.5
25345	ENSG00000175634	RPS6KB2	chr11	+	67428912	67429022	67428493	67428623	67429119	67429240	25345	53,49,60	12,8,18	40.59	0.2	260	150	2.32483401086e-07	5.54878e-05	4.2558	0.718,0.779,0.658	1.0,0.945	0.254	25.4
25377	ENSG00000173715	C11orf80	chr11	+	66762078	66762450	66759042	66759096	66788159	66788269	25377	13,14,18	34,21,28	32.42	31.22	522	150	0.000962401292487	0.0285749	1.54401	0.099,0.161,0.156	0.229,0.354	0.153	15.3
25378	ENSG00000173715	C11orf80	chr11	+	66762078	66762450	66759042	66759096	66796280	66796364	25378	12,17,16	12,10,10	28.31	4	522	150	2.22139658471e-05	0.00193746	2.71277	0.223,0.328,0.315	0.668,1.0	0.545	54.5
25379	ENSG00000173715	C11orf80	chr11	+	66788159	66788269	66759042	66759096	66796280	66796364	25379	44,38,33	12,10,10	46.24	4	260	150	0.000295334978187	0.0127411	1.89479	0.679,0.687,0.656	0.869,1.0	0.26	26
25380	ENSG00000173715	C11orf80	chr11	+	66788159	66788269	66762078	66762450	66796280	66796364	25380	12,21,12	0,5,2	24.16	0	260	150	0.000349352365264	0.0142532	1.84609	1.0,0.708,0.776	1.0,1.0	0.172	17.2
25425	ENSG00000174791	RIN1	chr11	-	66335977	66336158	66335609	66335682	66336316	66336434	25425	37,51,41	0,0,1	63.59	2.8	331	150	3.73035074981e-05	0.0028342	2.54757	1.0,1.0,0.949	0.935,0.77	-0.13	-13
25480	ENSG00000172638	EFEMP2	chr11	-	65866844	65866934	65866446	65866712	65867860	65868056	25480	28,16,19	2,2,4	18.46	0	240	150	0.00026212549357	0.0116844	1.93239	0.897,0.833,0.748	1.0,1.0	0.174	17.4
25720	ENSG00000240771	ARHGEF25	chr12	+	57614015	57614119	57613693	57613760	57614330	57614400	25720	172,132,133	9,4,2	134.86	9.14	254	150	0.00104838892419	0.0302736	1.51894	0.919,0.951,0.975	0.898,0.784	-0.107	-10.7
25837	ENSG00000149503	INCENP	chr11	+	62141499	62141511	62140912	62141044	62144981	62145091	25837	18,27,10	113,130,102	42.7	54.66	162	150	1.11022302463e-16	2.16903e-13	12.6637	0.129,0.161,0.083	0.419,0.495	0.333	33.3
25897	ENSG00000149532	CPSF7	chr11	-	61420469	61420530	61419969	61420094	61421389	61421608	25897	35,29,24	0,1,0	31.22	8	211	150	0.000169763314316	0.00862425	2.06428	1.0,0.954,1.0	0.734,1.0	-0.118	-11.8
25899	ENSG00000149532	CPSF7	chr11	-	61420546	61420573	61419948	61420094	61421389	61421608	25899	14,15,17	0,1,0	13.19	8	177	150	0.000605811970992	0.0206094	1.68594	1.0,0.927,1.0	0.579,1.0	-0.186	-18.6
26071	ENSG00000110031	LPXN	chr11	-	58553854	58554145	58551064	58551232	58554840	58554940	26071	5,4,2	5,12,5	0.1	132.135	441	150	3.26885347779e-06	0.000464265	3.33323	0.254,0.102,0.12	0.0,0.003	-0.157	-15.7
26092	ENSG00000125257	ABCC4	chr13	-	95266098	95266264	95247642	95247753	95301240	95301451	26092	8,7,6	62,50,49	24.14	32.51	316	150	0.000128282885247	0.00710272	2.14858	0.058,0.062,0.055	0.263,0.115	0.131	13.1
26094	ENSG00000125257	ABCC4	chr13	-	95266111	95266264	95247642	95247753	95301240	95301302	26094	21,20,21	62,50,49	60.36	32.51	303	150	0.000730051007396	0.0235472	1.62806	0.144,0.165,0.175	0.481,0.259	0.209	20.9
26231	ENSG00000173065	FAM222B	chr17	-	28790377	28790425	28766585	28766707	28812208	28812435	26231	1,0,3	10,3,8	3.2	0.2	198	150	0.00103707788501	0.0300651	1.52194	0.07,0.0,0.221	1.0,0.431	0.619	61.9
26271	ENSG00000165923	AGBL2	chr11	-	47705863	47705917	47704542	47704728	47710376	47710511	26271	10,0,4	2,7,2	5.3	1	204	150	0.000627926489062	0.0211094	1.67552	0.786,0.0,0.595	0.786,1.0	0.433	43.3
26300	ENSG00000149187	CELF1	chr11	-	47506857	47506897	47500860	47500932	47552991	47553117	26300	9,3,5	13,21,11	22.32	23.19	190	150	0.00188952261378	0.0454782	1.3422	0.353,0.101,0.264	0.43,0.571	0.261	26.1
26321	ENSG00000025434	NR1H3	chr11	+	47259790	47259979	47248915	47248999	47261240	47261421	26321	2,7,2	0,12,2	5.9	0	339	150	7.63504115786e-06	0.00086868	3.06114	1.0,0.205,0.307	1.0,1.0	0.496	49.6
26322	ENSG00000025434	NR1H3	chr11	+	47260408	47260675	47259785	47259979	47261240	47261280	26322	31,27,17	2,0,0	4.24	2.6	417	150	1.00590172999e-05	0.00106971	2.97073	0.848,1.0,1.0	0.418,0.59	-0.445	-44.5
26323	ENSG00000025434	NR1H3	chr11	+	47260550	47260675	47259790	47259979	47261240	47261280	26323	12,10,10	2,0,0	0.8	2.6	275	150	4.23142964057e-06	0.000558986	3.2526	0.766,1.0,1.0	0.0,0.421	-0.712	-71.2
26339	ENSG00000134574	DDB2	chr11	+	47234756	47234934	47234572	47234672	47235269	47235412	26339	140,124,111	8,3,4	135.176	13.33	328	150	2.09583446621e-05	0.00186603	2.72908	0.889,0.95,0.927	0.826,0.709	-0.155	-15.5
26351	ENSG00000149182	ARFGAP2	chr11	-	47172709	47172751	47172280	47172333	47175014	47175098	26351	0,1,0	2,2,2	1.8	1.1	192	150	7.25181750982e-07	0.000139682	3.85486	0.0,0.281,0.0	0.439,0.862	0.557	55.7
26382	ENSG00000203880	PCMTD2	chr20	+	64258766	64258882	64255843	64255870	64259941	64260272	26382	2,2,8	39,69,43	7.17	26.27	266	150	9.45660347129e-06	0.0010342	2.9854	0.028,0.016,0.095	0.132,0.262	0.151	15.1
26383	ENSG00000203880	PCMTD2	chr20	+	64258766	64258882	64256585	64257051	64259941	64260272	26383	0,3,4	10,25,28	4.13	13.9	266	150	0.000423575772387	0.0162444	1.7893	0.0,0.063,0.075	0.148,0.449	0.253	25.3
26389	ENSG00000141837	CACNA1A	chr19	-	13228698	13228795	13224666	13224772	13230081	13230209	26389	4,2,4	0,0,4	1.1	2.5	247	150	0.000416542308339	0.0160286	1.79511	1.0,1.0,0.378	0.233,0.108	-0.622	-62.2
26413	ENSG00000175224	ATG13	chr11	+	46618259	46618375	46617544	46617890	46644278	46644360	26413	58,34,33	10,18,3	19.2	16.28	266	150	9.5514646729e-05	0.00575436	2.24	0.766,0.516,0.861	0.401,0.287	-0.37	-37
26670	ENSG00000026508	CD44	chr11	+	35209964	35210054	35189834	35190065	35211245	35211253	26670	2,7,1	67,53,52	58.36	143.189	240	150	4.74977221998e-08	1.48984e-05	4.82686	0.018,0.076,0.012	0.202,0.106	0.119	11.9
26674	ENSG00000026508	CD44	chr11	+	35211245	35211449	35189834	35189972	35214851	35214861	26674	108,110,119	27,13,27	336.398	30.33	354	150	0.000518322340262	0.0184673	1.7336	0.629,0.782,0.651	0.826,0.836	0.144	14.4
26904	ENSG00000175832	ETV4	chr17	-	43545557	43545668	43545273	43545367	43545860	43545899	26904	11,12,11	0,0,0	31.46	1.6	261	150	0.000207817468464	0.00993958	2.00263	1.0,1.0,1.0	0.947,0.815	-0.119	-11.9
26905	ENSG00000175832	ETV4	chr17	-	43545557	43545668	43545273	43545367	43546184	43546340	26905	15,27,13	0,3,0	55.79	12.13	261	150	0.000388367431618	0.0154128	1.81212	1.0,0.838,1.0	0.725,0.777	-0.195	-19.5
27027	ENSG00000070081	NUCB2	chr11	+	17291239	17291365	17286633	17286717	17295323	17295441	27027	59,46,27	37,51,22	18.16	37.29	276	150	0.00142862162987	0.0376003	1.42481	0.464,0.329,0.4	0.209,0.231	-0.178	-17.8
27197	ENSG00000246273	SBF2-AS1	chr11	+	9780375	9780575	9775730	9775765	9807847	9808038	27197	19,24,15	10,5,24	7.4	0	350	150	3.69265054379e-06	0.000506012	3.29584	0.449,0.673,0.211	1.0,1.0	0.556	55.6
27222	ENSG00000050438	SLC4A8	chr12	+	51488698	51488860	51475044	51475206	51493703	51493772	27222	10,8,6	5,2,0	2.4	0	312	150	0.000126155764349	0.00701904	2.15372	0.49,0.658,1.0	1.0,1.0	0.284	28.4
27265	ENSG00000130413	STK33	chr11	-	8476686	8476751	8474680	8474816	8477249	8477283	27265	1,5,0	4,3,2	4.1	0	215	150	9.93233673086e-09	3.9258e-06	5.40607	0.149,0.538,0.0	1.0,1.0	0.771	77.1
27294	ENSG00000166402	TUB	chr11	+	8095497	8095665	8094045	8094189	8096684	8096806	27294	105,93,62	2,2,0	76.55	7.3	318	150	0.00101970542111	0.0297341	1.52675	0.961,0.956,1.0	0.837,0.896	-0.106	-10.6
27297	ENSG00000119720	NRDE2	chr14	-	90302719	90303125	90301238	90301372	90303934	90304382	27297	118,133,169	0,0,0	142.122	1.7	556	150	0.000193924128093	0.00943796	2.02512	1.0,1.0,1.0	0.975,0.825	-0.1	-10
27413	ENSG00000262879	AC005670.3	chr17	-	47033277	47033381	47021189	47021721	47056459	47056753	27413	9,19,9	0,0,0	10.11	10	254	150	0.00036545641977	0.014717	1.83218	1.0,1.0,1.0	0.371,1.0	-0.315	-31.5
27415	ENSG00000262879	AC005670.3	chr17	-	47033319	47033381	47021581	47021721	47056459	47056753	27415	2,5,3	0,0,0	4.2	10	212	150	0.000989576820232	0.0291539	1.5353	1.0,1.0,1.0	0.221,1.0	-0.389	-38.9
27417	ENSG00000262879	AC005670.3	chr17	-	47054117	47054213	47021581	47021721	47056459	47056753	27417	24,19,11	0,0,0	19.24	10	246	150	9.53969328682e-05	0.00575233	2.24016	1.0,1.0,1.0	0.537,1.0	-0.232	-23.2
27505	ENSG00000223756	TSSC2	chr11	+	3384898	3384968	3384166	3384284	3401758	3401867	27505	7,8,7	4,13,8	8.15	0	220	150	1.79477765982e-09	8.29168e-07	6.08136	0.544,0.296,0.374	1.0,1.0	0.595	59.5
27509	ENSG00000223756	TSSC2	chr11	+	3397116	3397406	3384166	3384284	3401758	3401867	27509	6,8,8	4,13,8	23.34	0	440	150	7.21644966006e-15	1.02803e-11	10.988	0.338,0.173,0.254	1.0,1.0	0.745	74.5
27510	ENSG00000223756	TSSC2	chr11	+	3404853	3404963	3403592	3403652	3407621	3407697	27510	17,19,9	0,0,0	4.5	8	260	150	0.00139889396236	0.037088	1.43077	1.0,1.0,1.0	0.224,1.0	-0.388	-38.8
27534	ENSG00000005801	ZNF195	chr11	-	3373576	3373656	3371576	3371703	3379037	3379125	27534	43,49,27	18,18,12	35.47	37.48	230	150	9.11037432635e-05	0.00556575	2.25448	0.609,0.64,0.595	0.382,0.39	-0.229	-22.9
27535	ENSG00000005801	ZNF195	chr11	-	3373576	3373675	3371576	3371703	3379037	3379139	27535	21,34,13	18,18,12	18.3	37.48	249	150	0.00171236163682	0.0426556	1.37002	0.413,0.532,0.395	0.227,0.274	-0.196	-19.6
27564	ENSG00000205531	NAP1L4	chr11	-	2989128	2989271	2979206	2979237	2992228	2992258	27564	28,31,43	9,2,2	34.22	1	293	150	0.000652626239215	0.0217264	1.66301	0.614,0.888,0.917	0.946,1.0	0.167	16.7
27570	ENSG00000110628	SLC22A18	chr11	+	2908232	2908330	2903113	2903489	2916621	2916740	27570	22,17,38	0,4,0	21.16	5.6	248	150	0.000668337731673	0.0221309	1.655	1.0,0.72,1.0	0.718,0.617	-0.239	-23.9
27576	ENSG00000129757	CDKN1C	chr11	-	2884669	2885466	2883998	2884134	2885633	2885775	27576	374,411,300	0,0,4	77.104	0.7	947	150	0.000898631045215	0.0272857	1.56406	1.0,1.0,0.922	1.0,0.702	-0.123	-12.3
27577	ENSG00000129757	CDKN1C	chr11	-	2885201	2885466	2883998	2884134	2885633	2885728	27577	278,255,205	0,0,4	66.6	0.7	415	150	0.000914015358858	0.0276058	1.559	1.0,1.0,0.949	1.0,0.756	-0.105	-10.5
27653	ENSG00000177225	GATD1	chr11	-	770313	770398	767219	767373	770992	771104	27653	7,4,2	4,2,8	3.6	0.1	235	150	0.000164192775233	0.00840999	2.0752	0.528,0.561,0.138	1.0,0.793	0.488	48.8
27749	ENSG00000101247	NDUFAF5	chr20	+	13801817	13801873	13801542	13801683	13803149	13803421	27749	0,0,3	1,5,10	1.12	0	206	150	1.06159525615e-12	1.02241e-09	8.99038	0.0,0.0,0.179	1.0,1.0	0.94	94
27861	ENSG00000177943	MAMDC4	chr9	+	136859208	136859317	136859004	136859132	136859885	136860064	27861	8,9,10	0,0,0	9.7	2.3	259	150	6.14668073754e-05	0.0041491	2.38205	1.0,1.0,1.0	0.723,0.575	-0.351	-35.1
27872	ENSG00000244187	TMEM141	chr9	+	136791625	136791777	136791367	136791424	136791946	136792030	27872	129,170,143	25,31,51	88.144	13.8	302	150	0.0012542337948	0.0342779	1.46499	0.719,0.731,0.582	0.771,0.899	0.158	15.8
27874	ENSG00000244187	TMEM141	chr9	+	136791710	136791777	136791343	136791424	136791946	136792030	27874	172,208,193	25,31,51	147.165	13.8	217	150	4.7841671904e-05	0.00342551	2.46527	0.826,0.823,0.723	0.887,0.934	0.12	12
27911	ENSG00000165689	ENTR1	chr9	-	136410089	136410239	136407825	136407938	136410327	136410609	27911	58,58,42	24,14,9	122.109	15.5	300	150	0.000139519269213	0.00751788	2.1239	0.547,0.674,0.7	0.803,0.916	0.219	21.9
27948	ENSG00000130559	CAMSAP1	chr9	-	135881632	135881794	135866378	135866536	135906999	135907228	27948	85,80,101	4,5,0	81.94	8.13	312	150	0.000565453342355	0.0197271	1.70494	0.911,0.885,1.0	0.83,0.777	-0.129	-12.9
28004	ENSG00000196839	ADA	chr20	-	44623006	44623078	44622828	44622930	44629046	44629169	28004	53,70,48	1,2,0	21.17	0.8	222	150	0.00099085735837	0.0291665	1.53512	0.973,0.959,1.0	1.0,0.589	-0.183	-18.3
28049	ENSG00000165699	TSC1	chr9	-	132934465	132934540	132931208	132931427	132935032	132935095	28049	1,4,4	6,1,3	0	12.2	225	150	2.66367416825e-05	0.00221043	2.65552	0.1,0.727,0.471	0.0,0.0	-0.433	-43.3
28050	ENSG00000165699	TSC1	chr9	-	132935032	132935095	132928766	132928952	132944542	132944572	28050	74,71,54	0,0,0	48.73	2.1	213	150	1.28962268886e-06	0.000219361	3.65884	1.0,1.0,1.0	0.944,0.837	-0.11	-11
28136	ENSG00000148358	GPR107	chr9	+	130110369	130110426	130107495	130107539	130124914	130124964	28136	36,25,31	104,163,122	52.61	89.111	207	150	7.05845537874e-06	0.000822232	3.08501	0.201,0.1,0.155	0.297,0.285	0.139	13.9
28142	ENSG00000187239	FNBP1	chr9	-	129915965	129915980	129908889	129908999	129924959	129925157	28142	1,1,2	0,1,0	3.1	7.16	165	150	4.54881719325e-06	0.000592464	3.22734	1.0,0.476,1.0	0.28,0.054	-0.658	-65.8
28144	ENSG00000187239	FNBP1	chr9	-	129923843	129923996	129908889	129908999	129924959	129925157	28144	83,108,127	0,1,0	62.98	7.16	303	150	3.90087961932e-12	3.39556e-09	8.46909	1.0,0.982,1.0	0.814,0.752	-0.211	-21.1
28145	ENSG00000187239	FNBP1	chr9	-	129923843	129924026	129908889	129908999	129924959	129925157	28145	122,147,140	0,1,0	94.112	7.16	333	150	1.29546373628e-11	1.03003e-08	7.98715	1.0,0.985,1.0	0.858,0.759	-0.186	-18.6
28242	ENSG00000171097	KYAT1	chr9	-	128846679	128846859	128845352	128845411	128847432	128847643	28242	11,17,22	0,0,0	6.18	3.5	330	150	2.85083263663e-08	9.50913e-06	5.02186	1.0,1.0,1.0	0.476,0.621	-0.452	-45.2
28293	ENSG00000197694	SPTAN1	chr9	+	128592982	128593042	128591476	128591625	128594174	128594373	28293	113,103,87	237,245,314	197.243	149.133	210	150	0	0	#NUM!	0.254,0.231,0.165	0.486,0.566	0.309	30.9
28378	ENSG00000198276	UCKL1	chr20	-	63942469	63942492	63941109	63941208	63944396	63944458	28378	0,0,1	10,10,9	4.3	14.5	173	150	6.79604191209e-05	0.00445976	2.35069	0.0,0.0,0.088	0.199,0.342	0.241	24.1
28380	ENSG00000198276	UCKL1	chr20	-	63943652	63943669	63942469	63942492	63944396	63944458	28380	11,3,9	0,0,1	7.12	2.3	167	150	0.000749458609278	0.0240034	1.61973	1.0,1.0,0.89	0.759,0.782	-0.193	-19.3
28613	ENSG00000173611	SCAI	chr9	-	125065989	125066058	125055875	125056007	125142632	125142677	28613	22,5,7	31,47,44	25.9	28.11	219	150	0.00120134212206	0.033137	1.47969	0.327,0.068,0.098	0.379,0.359	0.205	20.5
28660	ENSG00000165209	STRBP	chr9	-	123115928	123116098	123109556	123109753	123128213	123128258	28660	3,0,0	0,1,4	1.3	0	320	150	6.84647586346e-06	0.000804623	3.09441	1.0,0.0,0.0	1.0,1.0	0.667	66.7
28684	ENSG00000225151	GOLGA2P7	chr15	-	84204176	84204331	84202801	84203020	84204425	84204516	28684	0,0,0	2,1,42	4.5	10.8	305	150	3.0156036116e-06	0.000438732	3.3578	0.0,0.0,0.0	0.164,0.235	0.2	20
28831	ENSG00000157657	ZNF618	chr9	+	114008343	114008379	114007349	114007439	114008476	114008554	28831	31,37,59	18,16,11	39.33	5.2	186	150	0.000979923189988	0.0289759	1.53796	0.581,0.651,0.812	0.863,0.93	0.215	21.5
28883	ENSG00000228623	ZNF883	chr9	-	113011140	113011227	113001993	113002073	113012149	113012195	28883	33,35,35	0,2,1	25.22	9.3	237	150	2.12340381005e-05	0.00188078	2.72566	1.0,0.917,0.957	0.637,0.823	-0.228	-22.8
28911	ENSG00000276234	TADA2A	chr17	+	37426949	37427009	37423508	37423615	37437737	37437829	28911	70,103,97	8,3,15	76.65	1	210	150	9.66899897781e-06	0.00104082	2.98262	0.862,0.961,0.822	0.982,1.0	0.109	10.9
28952	ENSG00000106868	SUSD1	chr9	-	112042100	112042165	112041866	112041960	112052398	112052438	28952	2,2,8	19,20,14	0	17.2	215	150	0.000474687077581	0.0174228	1.75888	0.068,0.065,0.285	0.0,0.0	-0.139	-13.9
28958	ENSG00000103852	TTC23	chr15	-	99139136	99139266	99137639	99138127	99156147	99156297	28958	6,11,17	6,2,0	9.8	0	280	150	0.000278169979664	0.0122243	1.91278	0.349,0.747,1.0	1.0,1.0	0.301	30.1
28987	ENSG00000103852	TTC23	chr15	-	99248187	99248310	99245388	99245510	99249416	99249558	28987	6,3,6	11,28,15	1	25.1	273	150	0.000239819426928	0.0109837	1.95925	0.231,0.056,0.18	0.022,0.0	-0.145	-14.5
29173	ENSG00000106701	FSD1L	chr9	+	105461519	105461615	105447795	105448235	105464235	105464331	29173	4,6,2	6,6,11	0	7.8	246	150	4.16059004439e-05	0.00310822	2.50749	0.289,0.379,0.1	0.0,0.0	-0.256	-25.6
29177	ENSG00000106701	FSD1L	chr9	+	105484380	105484502	105471903	105472005	105506398	105506475	29177	38,34,34	0,2,2	19.43	2.12	272	150	0.000243633640393	0.0110887	1.95512	1.0,0.904,0.904	0.84,0.664	-0.184	-18.4
29226	ENSG00000136870	ZNF189	chr9	+	101399394	101399530	101399027	101399189	101399925	101400010	29226	35,31,40	32,48,44	61.78	24.37	286	150	1.29310771192e-05	0.00130801	2.88339	0.365,0.253,0.323	0.571,0.525	0.234	23.4
29274	ENSG00000038532	CLEC16A	chr16	+	10977224	10977399	10972937	10973061	10979328	10979382	29274	72,89,76	0,0,0	80.64	2.7	325	150	1.91736695039e-05	0.00175849	2.75486	1.0,1.0,1.0	0.949,0.808	-0.121	-12.1
29329	ENSG00000197816	CCDC180	chr9	+	97318462	97318582	97317064	97317228	97320125	97320205	29329	26,8,8	0,0,1	0.1	1.2	270	150	1.73153274208e-06	0.000283934	3.54678	1.0,1.0,0.816	0.0,0.217	-0.83	-83
29338	ENSG00000255036	STRA6LP	chr9	+	97291370	97291487	97290853	97290902	97307735	97307806	29338	6,4,1	4,3,0	4.3	0	267	150	2.62910876272e-05	0.00218705	2.66014	0.457,0.428,1.0	1.0,1.0	0.372	37.2
29339	ENSG00000255036	STRA6LP	chr9	+	97293946	97294110	97290853	97290902	97307735	97307806	29339	0,5,3	4,3,0	1.1	0	314	150	2.47449146504e-05	0.00208635	2.68061	0.0,0.443,1.0	1.0,1.0	0.519	51.9
29390	ENSG00000196597	ZNF782	chr9	-	96844889	96845016	96827079	96827181	96851946	96852005	29390	35,53,46	2,6,2	46.25	0	277	150	0.000447232398462	0.0168492	1.77342	0.905,0.827,0.926	1.0,1.0	0.114	11.4
29392	ENSG00000196597	ZNF782	chr9	-	96851946	96852005	96827079	96827181	96854087	96854183	29392	5,14,3	5,0,4	1	8.4	209	150	5.68081305463e-06	0.000704988	3.15182	0.418,1.0,0.35	0.082,0.0	-0.548	-54.8
29414	ENSG00000081377	CDC14B	chr9	-	96515648	96515792	96496206	96496359	96522505	96522603	29414	54,61,60	1,4,3	13.31	5.6	294	150	0.000626768350762	0.0210904	1.67591	0.965,0.886,0.911	0.57,0.725	-0.273	-27.3
29416	ENSG00000081377	CDC14B	chr9	-	96515648	96515792	96509672	96509789	96522505	96522603	29416	61,63,63	67,47,35	13.31	24.57	294	150	0.000630107473018	0.0211518	1.67465	0.317,0.406,0.479	0.217,0.217	-0.184	-18.4
29465	ENSG00000138162	TACC2	chr10	+	122132608	122132734	122113038	122113233	122143571	122143706	29465	25,17,7	0,0,0	16.2	5.3	276	150	7.41175580465e-07	0.000141963	3.84782	1.0,1.0,1.0	0.635,0.784	-0.29	-29
29484	ENSG00000178971	CTC1	chr17	-	8231275	8231469	8230562	8230651	8231725	8231815	29484	22,25,25	0,0,0	17.2	4.2	344	150	2.1528369186e-05	0.00190287	2.72059	1.0,1.0,1.0	0.65,0.813	-0.268	-26.8
29513	ENSG00000005961	ITGA2B	chr17	-	44383893	44383946	44383492	44383704	44384084	44384138	29513	2,6,9	0,0,0	8.13	4.2	203	150	2.8423864894e-05	0.00231205	2.636	1.0,1.0,1.0	0.596,0.828	-0.288	-28.8
29530	ENSG00000123066	MED13L	chr12	-	116232058	116232156	116230532	116230622	116236820	116236890	29530	46,61,49	3,6,3	39.16	11.9	248	150	0.000118980449878	0.0066906	2.17454	0.903,0.86,0.908	0.682,0.518	-0.29	-29
29543	ENSG00000148120	AOPEP	chr9	+	94967757	94967801	94955907	94956015	94979366	94979427	29543	20,24,26	0,3,11	15.15	0.1	194	150	0.00183006007653	0.0445488	1.35116	1.0,0.861,0.646	1.0,0.921	0.125	12.5
29625	ENSG00000198000	NOL8	chr9	-	92324022	92324080	92323440	92323503	92325305	92325331	29625	29,37,13	0,0,0	41.35	8	208	150	0.000142476339046	0.00761144	2.11853	1.0,1.0,1.0	0.787,1.0	-0.107	-10.7
29775	ENSG00000140853	NLRC5	chr16	+	57065211	57065298	57061617	57061701	57066533	57066614	29775	20,41,12	0,0,0	4.17	6.1	237	150	8.66702371058e-05	0.00538076	2.26916	1.0,1.0,1.0	0.297,0.915	-0.394	-39.4
29790	ENSG00000186815	TPCN1	chr12	+	113225243	113225336	113221459	113221626	113226727	113226964	29790	5,2,4	12,0,5	3.12	0	243	150	3.3216085914e-06	0.000469273	3.32857	0.205,1.0,0.331	1.0,1.0	0.488	48.8
29809	ENSG00000109390	NDUFC1	chr4	-	139296331	139296367	139295731	139295960	139302415	139302551	29809	2,0,0	13,28,15	2.6	14.6	186	150	0.000118879139622	0.0066904	2.17455	0.11,0.0,0.0	0.103,0.446	0.238	23.8
29834	ENSG00000104936	DMPK	chr19	-	45770970	45771056	45769719	45770640	45771567	45771665	29834	9,16,8	2,5,2	1.3	10.7	236	150	7.02149627219e-07	0.000136787	3.86395	0.741,0.67,0.718	0.06,0.214	-0.573	-57.3
29836	ENSG00000104936	DMPK	chr19	-	45770970	45771060	45769708	45770640	45771567	45771665	29836	10,14,10	2,5,2	4.3	10.7	240	150	1.37232110761e-05	0.00136194	2.86584	0.758,0.636,0.758	0.2,0.211	-0.512	-51.2
29856	ENSG00000107105	ELAVL2	chr9	-	23693447	23693486	23690103	23692887	23701378	23701604	29856	0,4,0	1,4,2	2.1	0	189	150	3.92800144633e-08	1.25966e-05	4.89975	0.0,0.442,0.0	1.0,1.0	0.853	85.3
29911	ENSG00000088808	PPP1R13B	chr14	-	103757649	103757751	103754069	103754244	103778744	103778821	29911	24,35,36	0,0,0	24.21	0.6	252	150	0.000742040948008	0.0238328	1.62283	1.0,1.0,1.0	1.0,0.676	-0.162	-16.2
29937	ENSG00000163788	SNRK	chr3	+	43289739	43289789	43286511	43286675	43299753	43299815	29937	0,3,0	12,27,20	4.5	26.15	200	150	0.00149628970951	0.038952	1.40947	0.0,0.077,0.0	0.103,0.2	0.126	12.6
29951	ENSG00000141524	TMC6	chr17	-	78120652	78120832	78119296	78119392	78121012	78121164	29951	25,36,21	9,7,3	27.31	2	330	150	0.000236526484628	0.0108766	1.96351	0.558,0.7,0.761	0.86,1.0	0.257	25.7
30001	ENSG00000176715	ACSF3	chr16	+	89095194	89095303	89093903	89093992	89098590	89098763	30001	0,2,0	5,3,2	7.1	4.2	259	150	0.000389878121743	0.0154499	1.81108	0.0,0.279,0.0	0.503,0.225	0.271	27.1
30027	ENSG00000164162	ANAPC10	chr4	-	144999256	144999294	144995160	144995603	145081659	145081750	30027	0,0,4	13,12,12	11.9	14.13	188	150	2.47163349236e-05	0.00208635	2.68061	0.0,0.0,0.21	0.385,0.356	0.3	30
30043	ENSG00000166073	GPR176	chr15	-	39860819	39860922	39807005	39807197	39919854	39919951	30043	7,6,11	8,10,7	16.23	0.6	253	150	0.000311511666501	0.0131731	1.88031	0.342,0.262,0.482	1.0,0.694	0.485	48.5
30090	ENSG00000176428	VPS37D	chr7	+	73670019	73670102	73669418	73669590	73671013	73672110	30090	36,26,36	0,0,1	24.36	0.8	233	150	0.000151409107194	0.00797627	2.0982	1.0,1.0,0.959	1.0,0.743	-0.115	-11.5
30095	ENSG00000166900	STX3	chr11	+	59797282	59797396	59795371	59795482	59800854	59802708	30095	91,101,98	11,9,4	120.78	0	264	150	3.38736265926e-07	7.61923e-05	4.11809	0.825,0.864,0.933	1.0,1.0	0.126	12.6
30185	ENSG00000196460	RFX8	chr2	-	101452384	101452446	101428955	101429019	101466776	101466900	30185	10,12,7	0,2,0	34.53	10.13	212	150	0.000121765938951	0.00682478	2.16591	1.0,0.809,1.0	0.706,0.743	-0.212	-21.2
30282	ENSG00000180801	ARSJ	chr4	-	113906664	113906745	113902351	113903675	113970474	113970510	30282	1,4,2	0,0,0	9.8	1.6	231	150	3.18528184706e-06	0.00045854	3.33862	1.0,1.0,1.0	0.854,0.464	-0.341	-34.1
30404	ENSG00000188517	COL25A1	chr4	-	108852901	108852925	108852235	108852280	108859655	108859733	30404	5,1,4	5,0,7	0	2.2	174	150	3.57940824677e-05	0.00275316	2.56017	0.463,1.0,0.33	0.0,0.0	-0.598	-59.8
30445	ENSG00000106771	TMEM245	chr9	-	109073247	109073438	109064476	109064567	109080838	109080943	30445	103,115,120	0,0,0	83.79	2.9	341	150	1.31258813441e-06	0.000222162	3.65333	1.0,1.0,1.0	0.948,0.794	-0.129	-12.9
30455	ENSG00000198298	ZNF485	chr10	+	43609254	43609350	43606996	43607074	43616290	43616395	30455	7,13,10	0,0,0	8.24	1.4	246	150	0.000413484551497	0.0159558	1.79708	1.0,1.0,1.0	0.83,0.785	-0.193	-19.3
30478	ENSG00000067365	METTL22	chr16	+	8635038	8635079	8628729	8629110	8635167	8635282	30478	63,65,60	17,23,24	84.132	9.5	191	150	1.54115337159e-08	5.82224e-06	5.23491	0.744,0.689,0.663	0.88,0.954	0.218	21.8
30693	ENSG00000162086	ZNF75A	chr16	+	3316911	3317022	3312676	3312768	3317189	3317252	30693	41,41,41	1,0,0	30.38	0.8	261	150	0.000154077996189	0.00805482	2.09394	0.959,1.0,1.0	1.0,0.732	-0.12	-12
30725	ENSG00000089159	PXN	chr12	-	120224642	120224727	120224150	120224377	120226352	120226795	30725	4,12,4	15,13,8	4.3	35.34	235	150	0.000602191550722	0.0205369	1.68746	0.145,0.371,0.242	0.068,0.053	-0.192	-19.2
30726	ENSG00000089159	PXN	chr12	-	120224642	120224727	120224150	120224377	120226361	120226844	30726	5,14,4	31,22,27	6.5	88.62	235	150	0.00184662991429	0.0447768	1.34895	0.093,0.289,0.086	0.042,0.049	-0.111	-11.1
30851	ENSG00000163625	WDFY3	chr4	-	84896910	84897010	84860411	84860622	84932269	84932363	30851	64,65,78	11,15,14	60.76	4.5	250	150	0.00177832701537	0.0436782	1.35973	0.777,0.722,0.77	0.9,0.901	0.144	14.4
30967	ENSG00000163291	PAQR3	chr4	-	78935120	78935283	78930169	78930325	78939039	78939225	30967	156,143,104	0,3,3	61.78	8.3	313	150	0.000635984072741	0.0213281	1.67105	1.0,0.958,0.943	0.785,0.926	-0.111	-11.1
31004	ENSG00000169814	BTD	chr3	+	15632590	15632866	15601763	15602310	15635423	15635429	31004	19,17,9	5,2,2	6.7	9.5	426	150	0.000980785150101	0.0289823	1.53787	0.572,0.75,0.613	0.19,0.33	-0.385	-38.5
31058	ENSG00000138757	G3BP2	chr4	-	75694797	75694929	75661930	75662049	75724275	75724445	31058	11,18,6	30,26,35	2	15.14	282	150	0.000393440309625	0.0155046	1.80954	0.163,0.269,0.084	0.066,0.0	-0.139	-13.9
31060	ENSG00000138757	G3BP2	chr4	-	75724055	75724176	75694797	75694929	75724275	75724375	31060	24,27,21	8,13,5	7.19	0	271	150	6.74209778784e-07	0.000132858	3.87661	0.624,0.535,0.699	1.0,1.0	0.381	38.1
31091	ENSG00000184584	STING1	chr5	-	139477328	139477515	139475532	139476454	139478269	139478508	31091	81,66,38	2,0,0	68.9	7.3	337	150	0.0001929026755	0.00942729	2.02561	0.947,1.0,1.0	0.812,0.93	-0.111	-11.1
31098	ENSG00000184584	STING1	chr5	-	139481477	139481550	139481158	139481342	139482209	139482302	31098	15,14,9	2,4,16	8.15	0	223	150	4.00329358585e-06	0.000540137	3.2675	0.835,0.702,0.275	1.0,1.0	0.396	39.6
31099	ENSG00000184584	STING1	chr5	-	139481477	139481704	139481158	139481342	139482209	139482299	31099	99,99,56	2,4,16	74.108	0	377	150	5.30676133548e-06	0.000668271	3.17505	0.952,0.908,0.582	1.0,1.0	0.186	18.6
31208	ENSG00000204149	AGAP6	chr10	+	49988120	49988215	49987164	49987234	49988750	49988938	31208	3,8,6	1,5,0	0.2	5.2	245	150	0.000639213258521	0.0214049	1.66949	0.647,0.495,1.0	0.0,0.38	-0.524	-52.4
31290	ENSG00000111801	BTN3A3	chr6	+	26443640	26443659	26443381	26443442	26443956	26444304	31290	4,1,2	8,2,3	0	4.1	169	150	0.00016613265264	0.00848393	2.0714	0.307,0.307,0.372	0.0,0.0	-0.329	-32.9
31291	ENSG00000111801	BTN3A3	chr6	+	26448616	26448637	26448247	26448448	26448727	26448754	31291	20,35,17	9,5,11	16.18	0.2	171	150	0.000408995454405	0.0158811	1.79912	0.661,0.86,0.575	1.0,0.888	0.245	24.5
31293	ENSG00000163322	ABRAXAS1	chr4	-	83470202	83470396	83469031	83469151	83476642	83476679	31293	30,45,34	2,6,1	40.33	0	344	150	0.000244130160159	0.0110946	1.95489	0.867,0.766,0.937	1.0,1.0	0.143	14.3
31356	ENSG00000157426	AASDH	chr4	-	56382476	56382597	56378147	56378464	56384069	56384341	31356	33,28,30	9,0,1	28.2	0	271	150	0.000677182388797	0.0222942	1.65181	0.67,1.0,0.943	1.0,1.0	0.129	12.9
31371	ENSG00000090989	EXOC1	chr4	+	55888887	55888932	55882726	55883928	55890222	55890386	31371	77,93,106	77,52,71	37.61	82.101	195	150	1.97855267337e-06	0.000312451	3.50522	0.435,0.579,0.535	0.258,0.317	-0.229	-22.9
31383	ENSG00000128039	SRD5A3	chr4	+	55364073	55364271	55359345	55359488	55367587	55367722	31383	142,144,124	0,0,0	37.49	0.1	348	150	6.10156003966e-06	0.000737135	3.13245	1.0,1.0,1.0	1.0,0.679	-0.16	-16
31405	ENSG00000145216	FIP1L1	chr4	+	53440581	53440608	53428026	53428183	53442652	53442707	31405	123,103,82	179,207,129	88.71	220.222	177	150	0.000518540090471	0.0184673	1.7336	0.368,0.297,0.35	0.253,0.213	-0.105	-10.5
31418	ENSG00000109189	USP46	chr4	-	52656295	52656572	52631063	52631144	52658173	52658281	31418	0,0,0	6,2,2	1.1	0	427	150	5.74545777621e-09	2.36668e-06	5.62586	0.0,0.0,0.0	1.0,1.0	1	100
31449	ENSG00000109171	SLAIN2	chr4	+	48394575	48394653	48383646	48383784	48420124	48420443	31449	67,59,56	78,87,92	172.167	135.149	228	150	0.00065254422453	0.0217264	1.66301	0.361,0.309,0.286	0.456,0.424	0.121	12.1
31561	ENSG00000224078	SNHG14	chr15	+	25101822	25101931	25100778	25100890	25103858	25103970	31561	4,6,0	4,7,12	0	4.5	259	150	0.000412815699225	0.0159417	1.79746	0.367,0.332,0.0	0.0,0.0	-0.233	-23.3
31642	ENSG00000132153	DHX30	chr3	+	47822096	47822231	47819235	47819264	47824766	47824863	31642	0,0,0	1,4,2	4.2	0	285	150	4.84934314926e-12	4.14492e-09	8.38248	0.0,0.0,0.0	1.0,1.0	1	100
31666	ENSG00000143324	XPR1	chr1	+	180836521	180836716	180834873	180835045	180863707	180863874	31666	141,218,156	4,8,0	116.192	12.14	345	150	8.51983386958e-05	0.00531064	2.27485	0.939,0.922,1.0	0.808,0.856	-0.122	-12.2
31687	ENSG00000064042	LIMCH1	chr4	+	41638931	41638967	41619187	41619440	41644499	41644626	31687	70,123,104	6,18,22	58.55	19.24	186	150	0.000513506012167	0.0183477	1.73642	0.904,0.846,0.792	0.711,0.649	-0.167	-16.7
31689	ENSG00000064042	LIMCH1	chr4	+	41676378	41676462	41671553	41671594	41680005	41680098	31689	63,89,72	0,2,3	56.68	12.3	234	150	0.000257306723262	0.0115381	1.93786	1.0,0.966,0.939	0.749,0.936	-0.126	-12.6
31748	ENSG00000205464	ATP6AP1L	chr5	+	82304933	82305481	82304614	82304850	82310156	82310207	31748	11,4,11	0,2,0	4.8	1.4	698	150	0.00167676123649	0.0420137	1.37661	1.0,0.301,1.0	0.462,0.301	-0.386	-38.6
31808	ENSG00000086200	IPO11	chr5	+	62530708	62530785	62515387	62515501	62550366	62550462	31808	0,4,1	2,0,3	1.2	0	227	150	5.81544036007e-05	0.00398052	2.40006	0.0,1.0,0.181	1.0,1.0	0.606	60.6
31889	ENSG00000181852	RNF41	chr12	-	56212995	56213138	56210247	56210568	56213957	56214018	31889	27,21,19	134,144,145	36.38	87.78	293	150	8.29252433499e-07	0.000156208	3.8063	0.094,0.069,0.063	0.175,0.2	0.112	11.2
31912	ENSG00000109323	MANBA	chr4	-	102679610	102679709	102673918	102674070	102689573	102689684	31912	2,0,2	42,42,41	7.5	32.17	249	150	3.64301218511e-05	0.00278954	2.55447	0.028,0.0,0.029	0.116,0.151	0.115	11.5
31919	ENSG00000109323	MANBA	chr4	-	102753822	102753995	102726588	102726683	102760717	102760983	31919	5,10,15	36,29,29	0.2	15.21	323	150	0.000289050725764	0.0125652	1.90083	0.061,0.138,0.194	0.0,0.042	-0.11	-11
32025	ENSG00000237765	FAM200B	chr4	+	15684849	15684959	15681756	15681901	15686235	15686396	32025	6,6,9	70,46,46	18.19	32.32	260	150	1.21531846209e-06	0.000210919	3.67588	0.047,0.07,0.101	0.245,0.255	0.177	17.7
32094	ENSG00000171017	LRRC8E	chr19	+	7893716	7893859	7888504	7888600	7895598	7895741	32094	6,3,11	7,33,14	1	29.23	293	150	4.92974921251e-06	0.000627731	3.20223	0.305,0.044,0.287	0.017,0.0	-0.203	-20.3
32207	ENSG00000154358	OBSCN	chr1	+	228283017	228283284	228281932	228282205	228283502	228283769	32207	26,6,2	10,0,2	2.7	0	417	150	6.44350867649e-05	0.004286	2.36795	0.483,1.0,0.265	1.0,1.0	0.417	41.7
32346	ENSG00000170390	DCLK2	chr4	+	150253473	150253556	150249567	150249684	150256019	150256119	32346	41,33,31	22,38,30	29.37	1.14	233	150	0.00145124558936	0.0380501	1.41964	0.545,0.359,0.399	0.949,0.63	0.355	35.5
32353	ENSG00000142794	NBPF3	chr1	+	21468687	21468897	21444947	21445219	21470631	21470734	32353	86,91,101	5,8,1	96.76	0	360	150	8.44391166372e-05	0.00529227	2.27636	0.878,0.826,0.977	1.0,1.0	0.106	10.6
32356	ENSG00000142794	NBPF3	chr1	+	21474899	21474951	21473376	21473585	21478143	21478196	32356	84,100,95	17,19,12	37.51	15.29	202	150	5.6939697462e-05	0.00392488	2.40617	0.786,0.796,0.855	0.647,0.566	-0.206	-20.6
32366	ENSG00000183137	CEP57L1	chr6	+	109100191	109100286	109095152	109095575	109140420	109140675	32366	5,4,5	11,8,13	0	10.12	245	150	1.31623369922e-05	0.00132552	2.87761	0.218,0.234,0.191	0.0,0.0	-0.214	-21.4
32377	ENSG00000183137	CEP57L1	chr6	+	109106034	109106090	109100191	109100286	109140420	109140675	32377	5,11,6	5,2,5	9.11	0	206	150	1.62097166678e-06	0.00026773	3.5723	0.421,0.8,0.466	1.0,1.0	0.438	43.8
32473	ENSG00000171469	ZNF561	chr19	-	9617620	9617768	9617201	9617226	9618090	9618179	32473	8,11,0	6,9,4	4.3	0	298	150	5.59054888161e-07	0.000114117	3.94265	0.402,0.381,0.0	1.0,1.0	0.739	73.9
32497	ENSG00000165121	AL353743.1	chr9	+	85829462	85829606	85822879	85823080	85837758	85837965	32497	46,38,29	9,5,9	20.15	0	294	150	4.26357966277e-06	0.000561733	3.25047	0.723,0.795,0.622	1.0,1.0	0.287	28.7
32631	ENSG00000186001	LRCH3	chr3	+	197858833	197858905	197854391	197854445	197865422	197865471	32631	142,145,104	26,52,23	129.102	70.48	222	150	0.000472040499801	0.0173629	1.76038	0.787,0.653,0.753	0.555,0.589	-0.159	-15.9
32641	ENSG00000214135	AC132008.2	chr3	-	197624471	197624720	197624111	197624197	197627571	197627846	32641	41,29,51	2,0,0	29.33	4.6	399	150	6.01717792725e-06	0.000732115	3.13542	0.885,1.0,1.0	0.732,0.674	-0.259	-25.9
32665	ENSG00000163964	PIGX	chr3	+	196721176	196721356	196717808	196717954	196722414	196722556	32665	2,7,4	1,2,0	1.1	9.1	330	150	3.35141311597e-05	0.00261009	2.58334	0.476,0.614,1.0	0.048,0.312	-0.517	-51.7
32704	ENSG00000145107	TM4SF19	chr3	-	196324274	196324440	196323743	196323997	196338263	196338388	32704	4,2,4	0,0,0	8.3	2.2	316	150	0.000424226427585	0.0162602	1.78887	1.0,1.0,1.0	0.655,0.416	-0.465	-46.5
32773	ENSG00000133657	ATP13A3	chr3	-	194412198	194412288	194402676	194406116	194413758	194413839	32773	379,414,360	138,160,135	531.575	99.117	240	150	4.39872920754e-07	9.42886e-05	4.02554	0.632,0.618,0.625	0.77,0.754	0.137	13.7
32869	ENSG00000114439	BBX	chr3	+	107789786	107789876	107778370	107778519	107791239	107791299	32869	190,246,165	166,144,157	250.258	117.125	240	150	0.00122976417417	0.0337305	1.47198	0.417,0.516,0.396	0.572,0.563	0.124	12.4
32881	ENSG00000171456	ASXL1	chr20	+	32371777	32371874	32369014	32369123	32372163	32372223	32881	38,44,54	23,16,19	20.27	24.26	247	150	0.00114518538771	0.0321199	1.49323	0.501,0.625,0.633	0.336,0.387	-0.225	-22.5
32962	ENSG00000149582	TMEM25	chr11	+	118533419	118533551	118532916	118533207	118533856	118533887	32962	21,16,16	4,1,0	9.7	8.5	282	150	2.80109409241e-05	0.00229219	2.63975	0.736,0.895,1.0	0.374,0.427	-0.477	-47.7
33296	ENSG00000114346	ECT2	chr3	+	172755482	172755575	172755294	172755374	172756982	172757009	33296	340,397,375	119,157,133	178.232	159.167	243	150	2.79338463471e-09	1.21662e-06	5.91485	0.638,0.61,0.635	0.409,0.462	-0.192	-19.2
33328	ENSG00000075651	PLD1	chr3	-	171686684	171686798	171677565	171677694	171687370	171687584	33328	1,3,0	28,48,33	15.8	26.14	264	150	3.33470473457e-10	2.03593e-07	6.69124	0.02,0.034,0.0	0.247,0.245	0.228	22.8
33347	ENSG00000013297	CLDN11	chr3	+	170434844	170434963	170432523	170432781	170437250	170437620	33347	4,21,11	0,0,0	25.27	3.7	269	150	6.53754256175e-07	0.000129951	3.88622	1.0,1.0,1.0	0.823,0.683	-0.247	-24.7
33413	ENSG00000119943	PYROXD2	chr10	-	98387864	98388084	98387200	98387307	98388353	98388436	33413	3,6,6	38,20,8	1	19.15	370	150	0.00105340588757	0.0303543	1.51778	0.031,0.108,0.233	0.021,0.0	-0.114	-11.4
33610	ENSG00000015171	ZMYND11	chr10	+	240058	240111	239437	239525	240892	240970	33610	41,36,27	0,0,0	39.44	8	203	150	0.00021466941254	0.0101725	1.99257	1.0,1.0,1.0	0.783,1.0	-0.109	-10.9
33667	ENSG00000215114	UBXN2B	chr8	+	58434857	58434948	58434394	58434504	58445906	58446068	33667	11,18,19	1,4,4	6.2	9.11	241	150	4.7433144279e-07	0.000100106	3.99954	0.873,0.737,0.747	0.293,0.102	-0.588	-58.8
33670	ENSG00000215114	UBXN2B	chr8	+	58439632	58439770	58434394	58434504	58445906	58446065	33670	203,201,217	1,4,4	103.122	9.11	288	150	1.91158871155e-06	0.000303983	3.51715	0.991,0.963,0.966	0.856,0.852	-0.119	-11.9
33725	ENSG00000152601	MBNL1	chr3	+	152446703	152446757	152445281	152445539	152447619	152447773	33725	140,103,112	54,40,52	263.237	528.513	204	150	0	0	#NUM!	0.656,0.654,0.613	0.268,0.254	-0.38	-38
33726	ENSG00000152601	MBNL1	chr3	+	152446703	152446757	152445281	152445539	152447724	152447773	33726	38,28,31	0,0,0	81.74	13.18	204	150	4.43376668713e-10	2.61359e-07	6.58276	1.0,1.0,1.0	0.821,0.751	-0.214	-21.4
33737	ENSG00000152601	MBNL1	chr3	+	152456266	152456361	152455541	152455577	152459270	152459327	33737	117,150,160	2,16,11	661.707	161.155	245	150	2.06079586729e-09	9.15034e-07	6.03856	0.973,0.852,0.899	0.715,0.736	-0.182	-18.2
33740	ENSG00000026559	KCNG1	chr20	-	51012358	51012416	51009564	51010364	51013728	51013844	33740	39,69,60	3,2,0	56.107	9.14	208	150	4.53674132784e-05	0.00332455	2.47827	0.904,0.961,1.0	0.818,0.846	-0.123	-12.3
33744	ENSG00000026559	KCNG1	chr20	-	51013728	51013844	51009796	51010364	51022869	51023094	33744	3,8,5	18,8,13	18.25	13.13	266	150	0.000695495702732	0.0227004	1.64397	0.086,0.361,0.178	0.438,0.52	0.271	27.1
33777	ENSG00000197013	ZNF429	chr19	+	21505984	21506080	21505603	21505774	21518574	21518988	33777	14,6,8	12,29,8	0	8.4	246	150	1.11616746162e-05	0.00115985	2.9356	0.416,0.112,0.379	0.0,0.0	-0.302	-30.2
33778	ENSG00000197013	ZNF429	chr19	+	21505984	21506080	21505603	21505774	21529657	21529784	33778	0,5,4	25,17,6	0	10.7	246	150	0.00215099164959	0.0499432	1.30152	0.0,0.152,0.289	0.0,0.0	-0.147	-14.7
33842	ENSG00000114698	PLSCR4	chr3	-	146223732	146223777	146222064	146222092	146250556	146250637	33842	1,1,2	4,2,2	2.12	0.3	195	150	0.000835926932982	0.0258329	1.58783	0.161,0.278,0.435	1.0,0.755	0.586	58.6
33843	ENSG00000114698	PLSCR4	chr3	-	146223732	146223777	146222064	146222092	146250959	146251083	33843	2,2,2	14,17,29	4.9	14.12	195	150	0.00135596127666	0.0361902	1.44141	0.099,0.083,0.05	0.18,0.366	0.196	19.6
33849	ENSG00000136044	APPL2	chr12	-	105176875	105177016	105176034	105176082	105177225	105177262	33849	224,228,229	4,19,11	253.266	37.28	291	150	5.76569699304e-05	0.00396436	2.40183	0.967,0.861,0.915	0.779,0.83	-0.11	-11
33897	ENSG00000158161	EYA3	chr1	-	28027788	28027926	28017153	28017239	28035543	28035680	33897	109,139,124	74,76,73	108.127	133.109	288	150	0.000984682745632	0.0290473	1.53689	0.434,0.488,0.469	0.297,0.378	-0.126	-12.6
33947	ENSG00000114127	XRN1	chr3	-	142425428	142425538	142423559	142423642	142432660	142432893	33947	2,0,0	1,7,2	3.6	7.2	260	150	0.00189059560136	0.045488	1.3421	0.536,0.0,0.0	0.198,0.634	0.237	23.7
34014	ENSG00000177311	ZBTB38	chr3	+	141396258	141396503	141386871	141386937	141403926	141404031	34014	34,29,23	73,100,72	121.89	122.117	395	150	2.00125744976e-07	4.92245e-05	4.30782	0.15,0.099,0.108	0.274,0.224	0.13	13
34064	ENSG00000040199	PHLPP2	chr16	-	71640521	71641040	71637834	71638383	71652789	71653021	34064	9,8,10	4,0,4	10.1	0	669	150	9.52848889779e-06	0.00103514	2.985	0.335,1.0,0.359	1.0,1.0	0.435	43.5
34065	ENSG00000040199	PHLPP2	chr16	-	71644750	71644855	71640521	71641040	71652789	71653021	34065	6,2,1	8,2,0	0	2.2	255	150	0.000228002983317	0.0106203	1.97386	0.306,0.37,1.0	0.0,0.0	-0.559	-55.9
34097	ENSG00000141376	BCAS3	chr17	+	61388617	61388708	61380505	61380571	61391976	61392273	34097	23,23,26	3,4,3	9.8	0	241	150	0.000416002180778	0.0160258	1.79518	0.827,0.782,0.844	1.0,1.0	0.182	18.2
34116	ENSG00000133247	KMT5C	chr19	+	55343977	55343997	55343679	55343843	55346212	55346349	34116	29,36,27	1,0,2	24.13	2.13	170	150	0.000103650058342	0.0061185	2.21336	0.962,1.0,0.923	0.914,0.469	-0.27	-27
34120	ENSG00000152944	MED21	chr12	+	27060826	27060993	27046151	27046232	27064275	27064496	34120	1,2,2	0,0,1	2.3	1.4	317	150	5.84014352518e-05	0.00399343	2.39865	1.0,1.0,0.486	0.486,0.262	-0.455	-45.5
34253	ENSG00000203485	INF2	chr14	+	104715283	104715340	104714202	104714856	104718794	104719603	34253	7,2,1	25,29,31	24.12	19.22	207	150	1.78574174026e-06	0.000290041	3.53754	0.169,0.048,0.023	0.478,0.283	0.3	30
34393	ENSG00000242759	LINC00882	chr3	-	107129887	107129992	107108630	107110004	107240442	107240514	34393	26,15,8	4,5,3	31.12	0	255	150	4.04170575763e-06	0.00054096	3.26683	0.793,0.638,0.611	1.0,1.0	0.319	31.9
34473	ENSG00000129158	SERGEF	chr11	-	17999493	17999572	17992930	17992993	18000496	18000557	34473	8,10,6	5,0,5	5.2	0	229	150	5.30600722575e-05	0.00370602	2.43109	0.512,1.0,0.44	1.0,1.0	0.349	34.9
34507	ENSG00000197763	TXNRD3	chr3	-	126615354	126615462	126611036	126611132	126621741	126621898	34507	47,60,28	3,0,0	16.2	6.2	258	150	8.36324604003e-05	0.0052542	2.27949	0.901,1.0,1.0	0.608,0.853	-0.237	-23.7
34669	ENSG00000173226	IQCB1	chr3	-	121808915	121809009	121807343	121807443	121826050	121826180	34669	117,132,112	10,2,8	89.106	13.15	244	150	0.00200480205869	0.0474676	1.3236	0.878,0.976,0.896	0.808,0.813	-0.106	-10.6
34687	ENSG00000135945	REV1	chr2	-	99449335	99449504	99438573	99439310	99489816	99489973	34687	29,18,22	0,0,0	27.17	4.2	319	150	5.25882755685e-05	0.00368436	2.43364	1.0,1.0,1.0	0.76,0.8	-0.22	-22
34690	ENSG00000135945	REV1	chr2	-	99462495	99462622	99449335	99449504	99489816	99489973	34690	108,83,81	5,2,2	50.66	7.8	277	150	0.000913070104994	0.0276058	1.559	0.921,0.957,0.956	0.795,0.817	-0.139	-13.9
34710	ENSG00000196428	TSC22D2	chr3	+	150423048	150423120	150408334	150411308	150438197	150438354	34710	1,7,1	8,0,3	1.4	0.1	222	150	0.00168818268187	0.0421916	1.37477	0.078,1.0,0.184	1.0,0.73	0.444	44.4
34798	ENSG00000152556	PFKM	chr12	+	48108071	48108194	48105922	48106137	48122766	48122859	34798	2,16,7	6,4,3	7.1	1	273	150	0.00111942256056	0.0316563	1.49954	0.155,0.687,0.562	0.794,1.0	0.429	42.9
34860	ENSG00000259343	TMC3-AS1	chr15	+	81332344	81332541	81324337	81324561	81341561	81341708	34860	31,53,24	5,4,0	26.39	0	347	150	0.000382232171305	0.0152499	1.81673	0.728,0.851,1.0	1.0,1.0	0.14	14
34909	ENSG00000181722	ZBTB20	chr3	-	114388064	114388123	114380357	114380404	114389004	114389105	34909	0,2,0	9,14,9	8	11.3	209	150	0.000737185270863	0.0237134	1.62501	0.0,0.093,0.0	0.343,0.0	0.141	14.1
34970	ENSG00000206530	CFAP44	chr3	-	113327615	113327819	113326444	113326640	113330167	113330668	34970	25,41,19	5,4,0	10.17	0	354	150	0.000347934826606	0.0142256	1.84693	0.679,0.813,1.0	1.0,1.0	0.169	16.9
34974	ENSG00000206530	CFAP44	chr3	-	113341743	113341918	113333405	113333583	113358744	113358875	34974	7,5,11	5,0,4	7.1	0	325	150	2.28080360601e-05	0.00196948	2.70565	0.393,1.0,0.559	1.0,1.0	0.349	34.9
34978	ENSG00000206530	CFAP44	chr3	-	113401583	113401739	113401239	113401287	113403851	113404016	34978	67,69,28	10,9,6	46.36	0	306	150	2.42298970887e-07	5.72661e-05	4.2421	0.767,0.79,0.696	1.0,1.0	0.249	24.9
34979	ENSG00000206530	CFAP44	chr3	-	113409105	113409322	113406926	113407041	113416524	113416627	34979	74,42,41	9,7,6	31.22	15.8	367	150	0.0010792179696	0.0309028	1.51	0.771,0.71,0.736	0.458,0.529	-0.245	-24.5
35212	ENSG00000123739	PLA2G12A	chr4	-	109718688	109718759	109717547	109717713	109729601	109729974	35212	75,88,65	16,19,25	37.55	5.2	221	150	0.000819832113456	0.0255279	1.59298	0.761,0.759,0.638	0.834,0.949	0.172	17.2
35247	ENSG00000121940	CLCC1	chr1	-	108962308	108962469	108950308	108950448	108963342	108963484	35247	64,52,43	0,1,0	60.24	2.4	311	150	0.00115395366089	0.0322198	1.49188	1.0,0.962,1.0	0.935,0.743	-0.148	-14.8
35402	ENSG00000112715	VEGFA	chr6	+	43780731	43780803	43778888	43778918	43781955	43782087	35402	39,18,16	106,98,92	73.84	141.159	222	150	4.437683348e-05	0.00326835	2.48567	0.199,0.11,0.105	0.259,0.263	0.123	12.3
35405	ENSG00000112715	VEGFA	chr6	+	43781955	43782052	43778888	43778918	43784540	43784562	35405	69,67,49	58,47,44	84.86	191.207	247	150	2.80959588927e-10	1.73079e-07	6.76176	0.419,0.464,0.403	0.211,0.201	-0.223	-22.3
35406	ENSG00000112715	VEGFA	chr6	+	43781955	43782087	43778888	43778918	43784540	43784562	35406	225,226,206	58,47,44	401.381	191.207	282	150	7.38630645536e-09	2.98857e-06	5.52454	0.674,0.719,0.713	0.528,0.495	-0.19	-19
35415	ENSG00000080822	CLDND1	chr3	-	98521652	98521696	98521132	98521442	98522541	98522606	35415	36,37,52	2,3,0	11.29	4.7	194	150	0.000133042671729	0.00727786	2.138	0.933,0.905,1.0	0.68,0.762	-0.225	-22.5
35417	ENSG00000080822	CLDND1	chr3	-	98521652	98521703	98521132	98521437	98522848	98522875	35417	9,8,5	2,1,3	3.2	3.1	201	150	0.000788830415701	0.0248683	1.60435	0.771,0.857,0.554	0.427,0.13	-0.449	-44.9
35418	ENSG00000080822	CLDND1	chr3	-	98521652	98521703	98521132	98521442	98522541	98522605	35418	42,46,57	2,3,0	11.29	4.7	201	150	5.11441198316e-05	0.00362402	2.44081	0.94,0.92,1.0	0.672,0.756	-0.239	-23.9
35421	ENSG00000080822	CLDND1	chr3	-	98521652	98521718	98521132	98521442	98522541	98522602	35421	45,51,62	2,3,0	14.33	4.7	216	150	6.83441475084e-05	0.00446779	2.34991	0.94,0.922,1.0	0.709,0.766	-0.217	-21.7
35532	ENSG00000108423	TUBD1	chr17	-	59874538	59874703	59866595	59866749	59878102	59878334	35532	131,163,131	12,24,19	107.121	6.5	315	150	0.00133505097601	0.0357998	1.44612	0.839,0.764,0.767	0.895,0.92	0.117	11.7
35897	ENSG00000073350	LLGL2	chr17	+	75574452	75574495	75574110	75574260	75574609	75574668	35897	8,15,3	5,7,12	1.1	0	193	150	2.51151706094e-05	0.00210977	2.67577	0.554,0.625,0.163	1.0,1.0	0.553	55.3
35908	ENSG00000166822	TMEM170A	chr16	-	75451668	75451839	75443053	75447688	75464467	75464689	35908	67,79,59	0,0,0	71.104	6.3	321	150	8.16527312243e-05	0.00514351	2.28874	1.0,1.0,1.0	0.847,0.942	-0.106	-10.6
35909	ENSG00000166822	TMEM170A	chr16	-	75451737	75451839	75443053	75447688	75464467	75464689	35909	38,33,24	0,0,0	28.37	6.3	252	150	2.48375472189e-06	0.000375745	3.42511	1.0,1.0,1.0	0.735,0.88	-0.193	-19.3
35977	ENSG00000114861	FOXP1	chr3	-	71581548	71581697	71493425	71493555	71583570	71583586	35977	23,24,16	0,0,0	34.11	4.2	299	150	9.0626387495e-05	0.00555282	2.25549	1.0,1.0,1.0	0.81,0.734	-0.228	-22.8
36120	ENSG00000118292	C1orf54	chr1	+	150274086	150274170	150272779	150272863	150275740	150275799	36120	44,47,60	0,2,1	15.15	2.6	234	150	2.09183691091e-05	0.0018649	2.72934	1.0,0.938,0.975	0.828,0.616	-0.249	-24.9
36132	ENSG00000173846	PLK3	chr1	+	44804649	44804779	44804338	44804501	44805265	44805379	36132	9,36,16	0,0,0	32.45	2.8	280	150	3.20984929136e-06	0.000459176	3.33802	1.0,1.0,1.0	0.896,0.751	-0.176	-17.6
36400	ENSG00000243696	AC006254.1	chr3	-	52814208	52814363	52813974	52814071	52816883	52817058	36400	19,14,8	4,3,0	5.8	0	305	150	0.000255891839797	0.0115096	1.93894	0.7,0.697,1.0	1.0,1.0	0.201	20.1
36465	ENSG00000181450	ZNF678	chr1	+	227582513	227582606	227563542	227563724	227654335	227654353	36465	13,36,14	4,6,10	26.16	0.1	243	150	1.02178092385e-05	0.00107822	2.96729	0.667,0.787,0.464	1.0,0.908	0.315	31.5
36467	ENSG00000181450	ZNF678	chr1	+	227646543	227646670	227563555	227563724	227654335	227654768	36467	10,13,7	4,6,10	22.7	0.1	277	150	3.26898055503e-06	0.000464265	3.33323	0.575,0.54,0.275	1.0,0.791	0.432	43.2
36470	ENSG00000181450	ZNF678	chr1	+	227650955	227651076	227563542	227563724	227654335	227654353	36470	6,13,13	4,6,10	4.5	0.1	271	150	0.000535081816506	0.0189872	1.72154	0.454,0.545,0.418	1.0,0.735	0.395	39.5
36504	ENSG00000067221	STOML1	chr15	-	73989029	73989257	73988665	73988802	73990350	73990457	36504	32,50,42	4,12,17	50.54	3.2	378	150	0.000199570920295	0.00962374	2.01666	0.76,0.623,0.495	0.869,0.915	0.266	26.6
36505	ENSG00000067221	STOML1	chr15	-	73989107	73989257	73988598	73988802	73990350	73990457	36505	57,91,80	4,12,17	78.88	3.2	300	150	0.000181444701929	0.00905621	2.04305	0.877,0.791,0.702	0.929,0.957	0.153	15.3
36532	ENSG00000285533	RELA-DT	chr11	+	65663426	65663683	65663005	65663148	65665420	65665543	36532	8,10,16	2,2,2	10.16	0	407	150	0.000233731467467	0.0107843	1.96721	0.596,0.648,0.747	1.0,1.0	0.336	33.6
36536	ENSG00000248487	ABHD14A	chr3	+	51977870	51978082	51975025	51975204	51980835	51981195	36536	36,43,38	0,0,9	46.25	0	362	150	0.00175286163432	0.0433173	1.36334	1.0,1.0,0.636	1.0,1.0	0.121	12.1
36663	ENSG00000132781	MUTYH	chr1	-	45338185	45338656	45334390	45334511	45339898	45339945	36663	7,21,11	3,5,2	8.12	7.18	621	150	0.000999140353083	0.0293096	1.53299	0.36,0.504,0.571	0.216,0.139	-0.301	-30.1
36724	ENSG00000178467	P4HTM	chr3	+	49004860	49005046	49002499	49002596	49006686	49007153	36724	31,36,34	3,1,4	15.39	0	336	150	0.000482382516112	0.0176107	1.75422	0.822,0.941,0.791	1.0,1.0	0.149	14.9
36743	ENSG00000225697	SLC26A6	chr3	-	48632244	48632337	48631879	48632044	48632973	48633084	36743	54,54,52	14,4,9	65.68	3.1	243	150	0.000138897318369	0.0075021	2.12482	0.704,0.893,0.781	0.93,0.977	0.161	16.1
36894	ENSG00000164951	PDP1	chr8	+	93917910	93917945	93916933	93917079	93922015	93922289	36894	107,146,103	143,142,62	93.84	202.212	185	150	4.89502337431e-06	0.000624653	3.20436	0.378,0.455,0.574	0.272,0.243	-0.212	-21.2
36928	ENSG00000198826	ARHGAP11A	chr15	+	32615804	32615918	32615570	32615607	32620107	32620178	36928	14,16,7	0,0,0	11.15	6	264	150	0.00072600957056	0.0234505	1.62985	1.0,1.0,1.0	0.51,1.0	-0.245	-24.5
36946	ENSG00000109534	GAR1	chr4	+	109816152	109816378	109815634	109815804	109817935	109818090	36946	52,37,73	1,0,0	63.56	6.6	376	150	8.78800475057e-07	0.000163665	3.78604	0.954,1.0,1.0	0.807,0.788	-0.187	-18.7
36947	ENSG00000178038	ALS2CL	chr3	-	46683129	46683326	46682028	46682094	46683781	46683848	36947	8,8,8	0,1,0	3.11	3.2	347	150	1.7357353746e-05	0.00163033	2.78773	1.0,0.776,1.0	0.302,0.704	-0.422	-42.2
36948	ENSG00000178038	ALS2CL	chr3	-	46683133	46683326	46682028	46682094	46683781	46683848	36948	5,6,3	0,1,0	3.3	3.2	343	150	4.89644175428e-06	0.000624653	3.20436	1.0,0.724,1.0	0.304,0.396	-0.558	-55.8
37112	ENSG00000180376	CCDC66	chr3	+	56559568	56559594	56558844	56558910	56563683	56564125	37112	49,47,52	5,15,26	39.5	3.1	176	150	3.16846674636e-05	0.00249604	2.60275	0.893,0.728,0.63	0.917,0.977	0.197	19.7
37170	ENSG00000177873	ZNF619	chr3	+	40477917	40478003	40477112	40477357	40481862	40482016	37170	16,18,19	0,5,2	10.22	0	236	150	0.000873772813206	0.0267567	1.57257	1.0,0.696,0.858	1.0,1.0	0.149	14.9
37193	ENSG00000136068	FLNB	chr3	+	58131926	58132019	58130740	58130908	58132807	58132931	37193	246,277,284	367,380,371	111.14	268.387	243	150	5.71375983971e-07	0.000115935	3.93579	0.293,0.31,0.321	0.204,0.183	-0.114	-11.4
37195	ENSG00000136068	FLNB	chr3	+	58141857	58141896	58138281	58138529	58142649	58142752	37195	118,134,100	409,500,474	231.303	92.118	189	150	0	0	#NUM!	0.186,0.175,0.143	0.666,0.671	0.501	50.1
37196	ENSG00000136068	FLNB	chr3	+	58141857	58141929	58138281	58138529	58142649	58142752	37196	283,319,254	409,500,474	512.671	92.118	222	150	0	0	#NUM!	0.319,0.301,0.266	0.79,0.793	0.496	49.6
37238	ENSG00000215146	BX322639.1	chr10	-	42367505	42367727	42337782	42338240	42367815	42367956	37238	6,2,3	5,2,7	8.8	0.2	372	150	0.000458320272754	0.0170787	1.76754	0.326,0.287,0.147	1.0,0.617	0.555	55.5
37275	ENSG00000168026	TTC21A	chr3	+	39112457	39112580	39110028	39110139	39114584	39114742	37275	1,3,1	0,4,1	7.2	0	273	150	0.000756608293953	0.0241419	1.61723	1.0,0.292,0.355	1.0,1.0	0.451	45.1
37277	ENSG00000168026	TTC21A	chr3	+	39119921	39120020	39118068	39118153	39120996	39121189	37277	3,12,7	0,0,0	0.7	2.2	249	150	0.000130249727375	0.00717097	2.14442	1.0,1.0,1.0	0.0,0.678	-0.661	-66.1
37316	ENSG00000137760	ALKBH8	chr11	-	107525440	107525592	107510886	107511036	107532299	107532406	37316	44,51,39	0,0,10	59.42	0	302	150	0.00141140698635	0.0373019	1.42827	1.0,1.0,0.66	1.0,1.0	0.113	11.3
37421	ENSG00000156804	FBXO32	chr8	-	123513197	123513382	123506391	123506574	123531897	123531990	37421	32,25,14	5,0,4	21.26	0.1	335	150	0.00196957453258	0.0468437	1.32935	0.741,1.0,0.61	1.0,0.921	0.177	17.7
37472	ENSG00000138311	ZNF365	chr10	+	62398739	62398777	62388395	62388576	62459740	62459797	37472	14,17,7	2,0,0	11.6	3.11	188	150	8.36831154405e-06	0.000939601	3.02706	0.848,1.0,1.0	0.745,0.303	-0.425	-42.5
37525	ENSG00000163491	NEK10	chr3	-	27307858	27307945	27304746	27304971	27308925	27309005	37525	3,15,30	2,3,7	10.3	0	237	150	5.95962130341e-05	0.00405486	2.39202	0.487,0.76,0.731	1.0,1.0	0.341	34.1
37557	ENSG00000288640	AC005192.1	chr7	+	112475429	112475676	112472765	112472861	112484811	112484943	37557	80,91,86	0,0,0	111.98	0.12	397	150	1.4568988379e-05	0.00142724	2.8455	1.0,1.0,1.0	1.0,0.755	-0.123	-12.3
37561	ENSG00000175221	MED16	chr19	-	876973	877180	875243	875454	879936	880148	37561	185,164,140	5,3,0	186.232	18.19	357	150	2.06526889479e-07	5.06169e-05	4.2957	0.94,0.958,1.0	0.813,0.837	-0.141	-14.1
37766	ENSG00000167110	GOLGA2	chr9	-	128272784	128272865	128268419	128268524	128273849	128273972	37766	104,107,102	228,206,156	141.174	79.97	231	150	1.11022302463e-16	2.16903e-13	12.6637	0.229,0.252,0.298	0.537,0.538	0.278	27.8
37813	ENSG00000135424	ITGA7	chr12	-	55699869	55699989	55698709	55698917	55700898	55701154	37813	52,56,50	0,0,0	17.13	4.2	270	150	1.34895607496e-05	0.00134854	2.87014	1.0,1.0,1.0	0.702,0.783	-0.258	-25.8
37814	ENSG00000135424	ITGA7	chr12	-	55700261	55700393	55698709	55698917	55700898	55701154	37814	24,45,34	0,0,0	29.27	4.2	282	150	0.000210881515239	0.0100487	1.99789	1.0,1.0,1.0	0.794,0.878	-0.164	-16.4
37816	ENSG00000135424	ITGA7	chr12	-	55700261	55700393	55699869	55699989	55700898	55701154	37816	19,26,20	21,44,31	14.22	9.6	282	150	0.00214590802349	0.0498942	1.30195	0.325,0.239,0.255	0.453,0.661	0.284	28.4
37818	ENSG00000135424	ITGA7	chr12	-	55701133	55701154	55700671	55700971	55702871	55702951	37818	21,22,18	1,0,0	6.12	2.3	171	150	0.000306788980746	0.0130708	1.8837	0.949,1.0,1.0	0.725,0.778	-0.231	-23.1
37846	ENSG00000110514	MADD	chr11	+	47288967	47289027	47286432	47286534	47289390	47289493	37846	9,12,26	67,64,47	20.42	15.24	210	150	2.87752754957e-09	1.2299e-06	5.91013	0.088,0.118,0.283	0.488,0.556	0.359	35.9
37866	ENSG00000139644	TMBIM6	chr12	+	49741956	49742115	49741607	49741768	49742437	49742607	37866	4,3,1	0,2,3	2.12	0	309	150	0.000193349568484	0.00942729	2.02561	1.0,0.421,0.139	1.0,1.0	0.48	48
37927	ENSG00000144711	IQSEC1	chr3	-	12902772	12902822	12897042	12901522	12908348	12908525	37927	7,12,11	0,2,0	7.16	3.1	200	150	6.88734841747e-06	0.000807791	3.0927	1.0,0.818,1.0	0.636,0.545	-0.349	-34.9
38005	ENSG00000172869	DMXL1	chr5	+	119165182	119165280	119164506	119164676	119166615	119166781	38005	70,108,75	2,2,0	68.55	2.1	248	150	0.00021452450997	0.0101725	1.99257	0.955,0.97,1.0	0.954,0.769	-0.114	-11.4
38060	ENSG00000197548	ATG7	chr3	+	11280993	11281102	11272442	11272709	11298685	11298855	38060	0,1,1	5,5,1	2.2	0.2	259	150	0.00111446481081	0.0315814	1.50057	0.0,0.104,0.367	1.0,0.367	0.526	52.6
38157	ENSG00000214021	TTLL3	chr3	+	9818554	9818920	9817644	9817759	9820545	9820616	38157	12,19,16	1,0,0	23.6	10	516	150	0.00034863867428	0.0142326	1.84672	0.777,1.0,1.0	0.401,1.0	-0.225	-22.5
38158	ENSG00000214021	TTLL3	chr3	+	9818821	9818920	9817644	9817759	9820545	9820741	38158	7,4,4	1,0,0	2.2	10	249	150	0.00183869495912	0.0446636	1.35005	0.808,1.0,1.0	0.108,1.0	-0.382	-38.2
38162	ENSG00000214021	TTLL3	chr3	+	9833103	9833245	9828678	9829395	9834680	9834907	38162	2,3,6	11,15,12	0	10.3	292	150	0.000656470717826	0.0218271	1.661	0.085,0.093,0.204	0.0,0.0	-0.127	-12.7
38308	ENSG00000079102	RUNX1T1	chr8	-	92062545	92062627	92017225	92017363	92075964	92076137	38308	2,0,5	2,12,1	0	1.3	232	150	0.00157979421007	0.0403826	1.39381	0.393,0.0,0.764	0.0,0.0	-0.386	-38.6
38326	ENSG00000125457	MIF4GD	chr17	-	75267745	75267901	75266511	75267630	75268082	75268192	38326	70,65,43	3,9,3	41.7	0	306	150	2.03206231589e-05	0.00181877	2.74022	0.92,0.78,0.875	1.0,1.0	0.142	14.2
38346	ENSG00000220804	LINC01881	chr2	+	242122286	242122455	242118964	242119057	242138783	242138888	38346	28,29,41	1,3,7	19.15	0	319	150	0.00018358723874	0.00910995	2.04048	0.929,0.82,0.734	1.0,1.0	0.172	17.2
38350	ENSG00000220804	LINC01881	chr2	+	242138783	242138888	242122286	242122455	242159348	242159498	38350	3,9,18	6,1,1	3.1	0	255	150	0.000208457186764	0.00995625	2.0019	0.227,0.841,0.914	1.0,1.0	0.339	33.9
38556	ENSG00000145012	LPP	chr3	+	188225404	188225527	188208197	188208318	188406111	188406260	38556	43,18,36	2,1,9	18.37	0.1	273	150	0.000928954279649	0.0279336	1.55387	0.922,0.908,0.687	1.0,0.953	0.137	13.7
38594	ENSG00000058673	ZC3H11A	chr1	+	203796292	203796496	203795653	203795794	203801574	203801628	38594	283,314,193	33,41,27	248.273	8.1	354	150	8.67843301666e-08	2.44207e-05	4.61224	0.784,0.764,0.752	0.929,0.92	0.158	15.8
38596	ENSG00000058673	ZC3H11A	chr1	+	203796292	203796601	203795670	203795794	203801574	203801628	38596	324,347,230	33,41,27	279.31	8.1	459	150	9.95083514477e-08	2.73264e-05	4.56342	0.762,0.734,0.736	0.919,0.91	0.17	17
38598	ENSG00000058673	ZC3H11A	chr1	+	203796450	203796607	203795659	203795794	203801574	203803016	38598	8,17,13	33,41,27	13.2	8.1	307	150	5.8725594958e-06	0.000720933	3.14211	0.106,0.168,0.19	0.443,0.494	0.314	31.4
38627	ENSG00000105792	CFAP69	chr7	+	90306900	90307098	90299866	90304820	90307767	90307854	38627	7,6,11	4,2,0	2.6	0	348	150	0.00026389490463	0.0117403	1.93032	0.43,0.564,1.0	1.0,1.0	0.335	33.5
38751	ENSG00000197563	PIGN	chr18	-	62162252	62162329	62161132	62161385	62187022	62187049	38751	17,18,20	8,1,0	18.29	0	227	150	0.000567190359427	0.019735	1.70476	0.584,0.922,1.0	1.0,1.0	0.165	16.5
38754	ENSG00000197563	PIGN	chr18	-	62163530	62163656	62161132	62161385	62187022	62187053	38754	22,14,18	8,1,0	15.16	0	276	150	0.000463263432209	0.0171902	1.76472	0.599,0.884,1.0	1.0,1.0	0.172	17.2
38812	ENSG00000077044	DGKD	chr2	+	233438216	233438379	233437376	233437479	233441886	233441995	38812	106,67,70	0,0,2	79.81	13.5	313	150	1.24404124335e-07	3.33593e-05	4.47678	1.0,1.0,0.944	0.744,0.886	-0.166	-16.6
38982	ENSG00000145014	TMEM44	chr3	-	194616769	194616891	194616480	194616587	194623223	194623310	38982	4,7,2	0,6,4	2.6	0	272	150	1.7159561823e-05	0.00161842	2.79091	1.0,0.391,0.216	1.0,1.0	0.464	46.4
39051	ENSG00000156650	KAT6B	chr10	+	74838682	74838783	74826599	74826785	74842599	74843478	39051	7,9,15	2,4,1	3.3	0	251	150	0.00019241709945	0.00941151	2.02634	0.677,0.573,0.9	1.0,1.0	0.283	28.3
39146	ENSG00000164961	WASHC5	chr8	-	125083712	125083776	125083112	125083258	125091614	125091819	39146	50,63,52	0,2,2	43.45	10.4	214	150	5.13501467472e-05	0.00363486	2.43951	1.0,0.957,0.948	0.751,0.887	-0.149	-14.9
39231	ENSG00000049167	ERCC8	chr5	-	60927431	60927779	60924290	60924429	60928863	60928959	39231	2,0,8	0,2,3	10.8	0.1	498	150	0.000678137286499	0.0223042	1.65161	1.0,0.0,0.445	1.0,0.707	0.372	37.2
39324	ENSG00000072195	SPEG	chr2	+	219491793	219491869	219490732	219490956	219492110	219492260	39324	4,3,5	0,0,0	8.17	5.5	226	150	4.93804488411e-08	1.52787e-05	4.81591	1.0,1.0,1.0	0.515,0.693	-0.396	-39.6
39393	ENSG00000284820	AC068946.2	chr2	-	219215996	219216180	219214960	219215082	219216363	219216832	39393	114,81,95	5,9,4	76.11	0.2	334	150	0.000465648570343	0.0172369	1.76354	0.911,0.802,0.914	1.0,0.961	0.105	10.5
39397	ENSG00000115657	ABCB6	chr2	-	219216651	219216832	219216363	219216465	219218124	219218994	39397	58,79,45	3,5,8	42.37	0	331	150	3.4063494063e-05	0.00264385	2.57776	0.898,0.877,0.718	1.0,1.0	0.169	16.9
39398	ENSG00000115657	ABCB6	chr2	-	219217669	219217807	219216363	219216465	219218124	219218190	39398	39,53,33	3,5,8	41.51	0	288	150	3.48918873339e-06	0.000484933	3.31432	0.871,0.847,0.682	1.0,1.0	0.2	20
39522	ENSG00000154309	DISP1	chr1	+	222872270	222872432	222815043	222815078	222899780	222899865	39522	1,2,6	6,3,0	4.4	0	312	150	9.03906269867e-06	0.000995301	3.00205	0.074,0.243,1.0	1.0,1.0	0.561	56.1
39533	ENSG00000154309	DISP1	chr1	+	222928429	222928570	222815038	222815078	222942806	222943332	39533	8,7,3	4,3,0	2.2	0	291	150	6.81771982252e-05	0.00446541	2.35014	0.508,0.546,1.0	1.0,1.0	0.315	31.5
39606	ENSG00000173230	GOLGB1	chr3	-	121668313	121668508	121668060	121668158	121669196	121669355	39606	14,16,29	52,32,36	2.4	41.58	345	150	2.44204950706e-08	8.47909e-06	5.07165	0.105,0.179,0.259	0.021,0.029	-0.156	-15.6
39643	ENSG00000068305	MEF2A	chr15	+	99598429	99598511	99565416	99565669	99632977	99633173	39643	15,33,22	3,2,3	28.14	0	232	150	0.000554793319042	0.0195045	1.70987	0.764,0.914,0.826	1.0,1.0	0.165	16.5
39673	ENSG00000135596	MICAL1	chr6	-	109450299	109450557	109449969	109450085	109451599	109451700	39673	125,120,113	2,5,2	125.139	18.7	408	150	0.000472904029781	0.0173853	1.75982	0.958,0.898,0.954	0.719,0.88	-0.137	-13.7
39676	ENSG00000135596	MICAL1	chr6	-	109454679	109454890	109453938	109454239	109455610	109455645	39676	9,5,7	0,1,1	8.8	5.3	361	150	0.000202424834751	0.0097339	2.01171	1.0,0.675,0.744	0.399,0.526	-0.344	-34.4
39727	ENSG00000120029	ARMH3	chr10	-	102001970	102002072	101995296	101995355	102006539	102006633	39727	165,137,168	5,3,1	102.155	19.7	252	150	1.28206547955e-05	0.00130069	2.88583	0.952,0.965,0.99	0.762,0.929	-0.123	-12.3
39764	ENSG00000137449	CPEB2	chr4	+	15008337	15008427	15007304	15007586	15017187	15017278	39764	7,8,8	3,3,1	2.3	3.13	240	150	9.33134117541e-05	0.00565246	2.24776	0.593,0.625,0.833	0.294,0.126	-0.474	-47.4
39817	ENSG00000241313	WWTR1-AS1	chr3	+	149659377	149660319	149658209	149658708	149661105	149661364	39817	4,12,4	0,0,0	3.14	4	1092	150	0.00160128407664	0.0408224	1.3891	1.0,1.0,1.0	0.093,1.0	-0.454	-45.4
39820	ENSG00000171045	TSNARE1	chr8	-	142274780	142274863	142270474	142271691	142279859	142279997	39820	5,5,7	0,0,0	7.4	6.6	233	150	3.12950776404e-11	2.301e-08	7.63808	1.0,1.0,1.0	0.429,0.3	-0.635	-63.5
39829	ENSG00000171045	TSNARE1	chr8	-	142343965	142344472	142331753	142331831	142354636	142354724	39829	50,66,41	4,2,1	58.8	0	657	150	0.000827752888456	0.025681	1.59039	0.741,0.883,0.903	1.0,1.0	0.158	15.8
39830	ENSG00000171045	TSNARE1	chr8	-	142345742	142345892	142343965	142344472	142354636	142354724	39830	37,53,38	1,6,3	25.31	10.8	300	150	0.000496261686009	0.0178976	1.7472	0.949,0.815,0.864	0.556,0.66	-0.268	-26.8
39832	ENSG00000171045	TSNARE1	chr8	-	142365910	142366017	142354636	142354763	142403103	142403182	39832	0,3,1	6,10,6	2.5	0.2	257	150	9.80008371743e-05	0.00586795	2.23151	0.0,0.149,0.089	1.0,0.593	0.717	71.7
39853	ENSG00000169826	CSGALNACT2	chr10	+	43163865	43164044	43160493	43160595	43175950	43176032	39853	65,77,52	0,0,0	72.63	7.3	329	150	3.52446852026e-06	0.000487854	3.31171	1.0,1.0,1.0	0.824,0.905	-0.135	-13.5
39854	ENSG00000169826	CSGALNACT2	chr10	+	43167003	43167098	43160493	43160595	43175950	43176032	39854	50,30,33	0,0,0	55.56	7.3	245	150	1.03358218129e-05	0.00108731	2.96365	1.0,1.0,1.0	0.828,0.92	-0.126	-12.6
39890	ENSG00000140367	UBE2Q2	chr15	+	75876186	75876271	75868950	75869010	75883365	75883424	39890	2,13,9	1,3,8	4.13	1	235	150	0.000390695859936	0.0154514	1.81103	0.561,0.734,0.418	0.719,1.0	0.288	28.8
40048	ENSG00000077782	FGFR1	chr8	-	38429681	38429948	38428345	38428435	38457355	38457446	40048	250,284,215	77,82,64	81.105	199.223	417	150	0	0	#NUM!	0.539,0.555,0.547	0.128,0.145	-0.411	-41.1
40070	ENSG00000151917	BEND6	chr6	+	57014461	57014525	56992377	56992555	57015132	57015160	40070	0,3,4	37,35,28	10.9	13.2	214	150	1.6154948087e-06	0.000267472	3.57272	0.0,0.057,0.091	0.35,0.24	0.246	24.6
40082	ENSG00000107968	MAP3K8	chr10	+	30437175	30437406	30434183	30434378	30438915	30439274	40082	38,25,27	2,1,11	38.37	0	381	150	2.76912437589e-05	0.00227858	2.64234	0.882,0.908,0.491	1.0,1.0	0.24	24
40250	ENSG00000166938	DIS3L	chr15	+	66306896	66306952	66294987	66295141	66308708	66308844	40250	50,49,36	5,5,12	56.78	0.4	206	150	0.000287471376022	0.0125364	1.90183	0.879,0.877,0.686	1.0,0.934	0.153	15.3
40295	ENSG00000149054	ZNF215	chr11	+	6943082	6943215	6941570	6941653	6955689	6955782	40295	50,62,27	2,0,0	58.43	2.8	283	150	0.000117816827009	0.00664883	2.17725	0.93,1.0,1.0	0.939,0.74	-0.137	-13.7
40296	ENSG00000149054	ZNF215	chr11	+	6943545	6943641	6941570	6941653	6955689	6955782	40296	23,19,14	2,0,0	26.19	2.8	246	150	0.000186201411927	0.00919961	2.03623	0.875,1.0,1.0	0.888,0.592	-0.218	-21.8
40348	ENSG00000151778	SERP2	chr13	+	44390356	44390578	44379640	44379713	44397271	44397710	40348	23,25,8	3,4,5	18.15	0	372	150	5.86581703965e-06	0.000720933	3.14211	0.756,0.716,0.392	1.0,1.0	0.379	37.9
40357	ENSG00000111247	RAD51AP1	chr12	+	4545781	4545832	4543762	4543911	4546308	4546418	40357	37,42,46	15,36,27	10.14	28.36	201	150	9.71102775527e-07	0.000176604	3.753	0.648,0.465,0.56	0.21,0.225	-0.34	-34
40428	ENSG00000078902	TOLLIP	chr11	-	1295644	1295794	1290094	1290409	1309465	1309590	40428	107,118,103	3,1,0	92.138	7.9	300	150	3.60895235701e-05	0.00276966	2.55757	0.947,0.983,1.0	0.868,0.885	-0.1	-10
40495	ENSG00000196290	NIF3L1	chr2	+	200891735	200891789	200889368	200889652	200893245	200893408	40495	3,1,1	0,2,0	3	4.6	204	150	0.000454975364516	0.017019	1.76907	1.0,0.269,1.0	0.355,0.0	-0.579	-57.9
40520	ENSG00000106538	RARRES2	chr7	-	150338614	150338741	150338316	150338439	150338985	150339081	40520	108,117,90	7,7,16	31.33	0.1	277	150	0.000296329624974	0.012776	1.89361	0.893,0.901,0.753	1.0,0.947	0.124	12.4
40526	ENSG00000070159	PTPN3	chr9	-	109454495	109454574	109448810	109448855	109457172	109457215	40526	2,2,2	0,0,3	0	2.2	229	150	1.81046674264e-06	0.000292295	3.53418	1.0,1.0,0.304	0.0,0.0	-0.768	-76.8
40595	ENSG00000166526	ZNF3	chr7	-	100077228	100077433	100075541	100075630	100079535	100079656	40595	68,55,59	0,3,0	50.5	4.4	355	150	0.00109440787807	0.0312201	1.50557	1.0,0.886,1.0	0.841,0.841	-0.121	-12.1
40602	ENSG00000268362	AC092279.1	chr19	+	24034522	24034712	24033506	24033621	24036745	24037405	40602	10,9,6	6,7,3	4.6	0.1	340	150	0.000416499053275	0.0160286	1.79511	0.424,0.362,0.469	1.0,0.726	0.445	44.5
40604	ENSG00000268362	AC092279.1	chr19	+	24036252	24036382	24033432	24033621	24036745	24037405	40604	13,10,9	6,7,3	3.4	0.1	280	150	0.00200423487067	0.0474676	1.3236	0.537,0.434,0.616	1.0,0.682	0.312	31.2
40615	ENSG00000268362	AC092279.1	chr19	+	24049661	24049839	24049404	24049548	24049938	24052588	40615	12,3,9	0,0,0	2.5	1.2	328	150	0.00178092816148	0.0437151	1.35937	1.0,1.0,1.0	0.478,0.533	-0.494	-49.4
40736	ENSG00000168487	BMP1	chr8	+	22206853	22206981	22201117	22201928	22207302	22207516	40736	175,231,232	11,4,1	100.115	19.8	278	150	6.82443492661e-06	0.000804566	3.09444	0.896,0.969,0.992	0.74,0.886	-0.139	-13.9
40760	ENSG00000116991	SIPA1L2	chr1	-	232533489	232533583	232513856	232515608	232629868	232630122	40760	5,4,6	10,4,8	7.1	0.1	244	150	0.000836048466108	0.0258329	1.58783	0.235,0.381,0.316	1.0,0.381	0.38	38
40818	ENSG00000128694	OSGEPL1	chr2	-	189750549	189750656	189746659	189747331	189752652	189752724	40818	93,101,74	0,1,2	110.94	0.25	257	150	6.59152084035e-05	0.00435901	2.36061	1.0,0.983,0.956	1.0,0.687	-0.136	-13.6
40828	ENSG00000151687	ANKAR	chr2	+	189705022	189705224	189696149	189696369	189706937	189707146	40828	7,13,23	2,4,4	7.8	0	352	150	1.92177542579e-05	0.00175849	2.75486	0.599,0.581,0.71	1.0,1.0	0.37	37
40838	ENSG00000154589	LY96	chr8	+	74004795	74004885	73991391	73991554	74010000	74010129	40838	54,52,57	9,15,9	61.97	0.4	240	150	7.19913846425e-07	0.000139059	3.8568	0.789,0.684,0.798	1.0,0.938	0.212	21.2
40883	ENSG00000008300	CELSR3	chr3	-	48652436	48652553	48651876	48652048	48653001	48653187	40883	25,21,24	0,0,2	20.2	0.8	267	150	0.00164664204089	0.041487	1.38209	1.0,1.0,0.871	1.0,0.584	-0.165	-16.5
40912	ENSG00000128641	MYO1B	chr2	+	191400748	191400835	191400381	191400468	191402631	191402718	40912	283,219,278	70,56,80	170.184	101.98	237	150	3.59309170861e-07	8.00337e-05	4.09673	0.719,0.712,0.687	0.516,0.543	-0.176	-17.6
41015	ENSG00000231789	PIK3CD-AS2	chr1	-	9680711	9681135	9672425	9672719	9687334	9687555	41015	48,60,49	5,2,3	31.17	0	574	150	0.000208504800121	0.00995625	2.0019	0.715,0.887,0.81	1.0,1.0	0.196	19.6
41020	ENSG00000129103	SUMF2	chr7	+	56074113	56074218	56072996	56073111	56074585	56074736	41020	63,91,92	38,58,45	64.83	18.25	255	150	0.00173873646774	0.0430536	1.36599	0.494,0.48,0.546	0.677,0.661	0.162	16.2
41088	ENSG00000237298	TTN-AS1	chr2	+	178531313	178531578	178523166	178523636	178537603	178537691	41088	32,28,39	2,0,6	42.3	0	415	150	0.000385626868942	0.0153267	1.81455	0.853,1.0,0.701	1.0,1.0	0.149	14.9
41095	ENSG00000237298	TTN-AS1	chr2	+	178535731	178535828	178523212	178523636	178571299	178571449	41095	14,10,8	0,4,3	14.2	0	247	150	0.000149551219562	0.00791677	2.10145	1.0,0.603,0.618	1.0,1.0	0.26	26
41115	ENSG00000237298	TTN-AS1	chr2	+	178542221	178542361	178523291	178523636	178571299	178571449	41115	13,13,4	0,4,3	10.22	0	290	150	0.000162633567364	0.00834263	2.0787	1.0,0.627,0.408	1.0,1.0	0.322	32.2
41126	ENSG00000237298	TTN-AS1	chr2	+	178571299	178571449	178523223	178523636	178597595	178597681	41126	0,4,3	5,2,6	0	2.3	300	150	0.00172838253427	0.0429452	1.36709	0.0,0.5,0.2	0.0,0.0	-0.233	-23.3
41184	ENSG00000042317	SPATA7	chr14	+	88391597	88391758	88391380	88391455	88393392	88393488	41184	0,1,0	10,12,4	8	12.6	311	150	0.000277510110842	0.0122031	1.91353	0.0,0.039,0.0	0.243,0.0	0.108	10.8
41225	ENSG00000079156	OSBPL6	chr2	+	178230425	178230513	178194488	178194674	178284926	178285038	41225	0,0,1	9,11,21	3.7	14.2	238	150	3.09780912825e-05	0.00246022	2.60903	0.0,0.0,0.029	0.119,0.181	0.14	14
41234	ENSG00000079156	OSBPL6	chr2	+	178372125	178372233	178361681	178361815	178373889	178374027	41234	43,45,23	2,2,2	21.59	7.12	258	150	0.000281795010402	0.0123598	1.90799	0.926,0.929,0.87	0.636,0.741	-0.22	-22
41248	ENSG00000100038	TOP3B	chr22	-	21975904	21976187	21975639	21975807	21982729	21982793	41248	11,10,13	10,7,15	24.31	9.7	433	150	0.00208629349644	0.0488892	1.31079	0.276,0.331,0.231	0.48,0.605	0.263	26.3
41331	ENSG00000069424	KCNAB2	chr1	+	6018634	6018835	5992665	5992788	6040516	6040645	41331	7,13,11	20,33,11	19.34	13.23	351	150	0.000881749926456	0.0269647	1.5692	0.13,0.144,0.299	0.384,0.387	0.195	19.5
41340	ENSG00000069424	KCNAB2	chr1	+	6091262	6091307	6090388	6090475	6094399	6094485	41340	0,0,1	36,57,44	2.14	39.42	195	150	5.84565796768e-07	0.00011826	3.92716	0.0,0.0,0.017	0.038,0.204	0.115	11.5
41360	ENSG00000160741	CRTC2	chr1	-	153953265	153953369	153952804	153952834	153953537	153953606	41360	84,81,82	4,15,8	105.103	1	254	150	1.34144667041e-07	3.54157e-05	4.4508	0.925,0.761,0.858	0.984,1.0	0.144	14.4
41530	ENSG00000196187	TMEM63A	chr1	-	225879219	225879410	225877394	225877594	225882303	225882380	41530	39,67,36	0,0,2	46.73	7.2	341	150	0.000442538187162	0.0167495	1.776	1.0,1.0,0.888	0.743,0.941	-0.121	-12.1
41693	ENSG00000091409	ITGA6	chr2	+	172501771	172501901	172497974	172498100	172504090	172504534	41693	52,41,37	48,71,67	371.379	133.153	280	150	2.25075513782e-12	2.02506e-09	8.69356	0.367,0.236,0.228	0.599,0.57	0.308	30.8
41739	ENSG00000123600	METTL8	chr2	-	171392042	171392197	171360421	171360513	171433882	171434018	41739	33,31,27	4,4,4	42.17	0	305	150	2.06410990921e-05	0.00184499	2.73401	0.802,0.792,0.769	1.0,1.0	0.212	21.2
41741	ENSG00000123600	METTL8	chr2	-	171414602	171414726	171360421	171360513	171433882	171434087	41741	8,3,8	4,4,4	2.9	0	274	150	5.03406285102e-07	0.00010538	3.97724	0.523,0.291,0.523	1.0,1.0	0.554	55.4
41744	ENSG00000123600	METTL8	chr2	-	171414602	171414726	171392042	171392197	171434673	171434780	41744	7,7,6	1,0,0	9.1	2.3	274	150	0.000242758545594	0.0110812	1.95541	0.793,1.0,1.0	0.711,0.646	-0.253	-25.3
41865	ENSG00000163093	BBS5	chr2	+	169497626	169497689	169493740	169493836	169499485	169499620	41865	17,28,28	3,8,4	17.17	0.1	213	150	0.000286371221973	0.0124963	1.90322	0.8,0.711,0.831	1.0,0.923	0.181	18.1
42048	ENSG00000144810	COL8A1	chr3	+	99675659	99675721	99638474	99638664	99703306	99703618	42048	7,2,6	1,2,5	6.4	0	212	150	1.01961151004e-05	0.00107759	2.96755	0.832,0.414,0.459	1.0,1.0	0.432	43.2
42050	ENSG00000144810	COL8A1	chr3	+	99685432	99685539	99638474	99638664	99691398	99691568	42050	0,2,6	1,5,3	0	6.2	257	150	0.000371064498772	0.0148903	1.8271	0.0,0.189,0.539	0.0,0.0	-0.243	-24.3
42052	ENSG00000144810	COL8A1	chr3	+	99691398	99691568	99638621	99638664	99703306	99703618	42052	2,17,5	1,2,5	13.4	0	320	150	6.08811887615e-06	0.000736813	3.13264	0.484,0.799,0.319	1.0,1.0	0.466	46.6
42058	ENSG00000111325	OGFOD2	chr12	+	122975810	122975867	122974579	122975121	122976653	122976767	42058	39,35,18	11,8,8	28.34	0.2	207	150	8.86799239153e-06	0.000982795	3.00754	0.72,0.76,0.62	1.0,0.925	0.262	26.2
42073	ENSG00000204186	ZDBF2	chr2	+	206292010	206292116	206281800	206281909	206297245	206297373	42073	24,38,21	65,64,75	38.4	34.41	256	150	5.29160557489e-05	0.00369974	2.43183	0.178,0.258,0.141	0.396,0.364	0.188	18.8
42074	ENSG00000204186	ZDBF2	chr2	+	206292013	206292116	206281800	206281909	206297245	206297373	42074	40,58,37	65,64,75	47.58	34.41	253	150	0.000550292572302	0.0194061	1.71206	0.267,0.35,0.226	0.45,0.456	0.172	17.2
42104	ENSG00000197136	PCNX3	chr11	+	65617469	65617509	65617249	65617349	65617939	65619067	42104	12,14,6	0,0,0	15.22	2.5	190	150	4.74307696854e-05	0.00341038	2.4672	1.0,1.0,1.0	0.856,0.776	-0.184	-18.4
42146	ENSG00000286261	AC022137.3	chr19	+	53445000	53445123	53431992	53432028	53447195	53447283	42146	5,5,0	1,6,1	4.2	1	273	150	0.00146855206512	0.0384155	1.41549	0.733,0.314,0.0	0.687,1.0	0.495	49.5
42148	ENSG00000286261	AC022137.3	chr19	+	53445000	53445219	53431983	53432028	53447195	53447283	42148	8,14,2	1,6,1	13.1	1	369	150	0.00163490455715	0.0413945	1.38306	0.765,0.487,0.448	0.841,1.0	0.354	35.4
42207	ENSG00000139793	MBNL2	chr13	+	97356795	97356849	97347040	97347067	97357481	97357635	42207	116,112,107	77,88,62	13.17	83.89	204	150	0	0	#NUM!	0.526,0.483,0.559	0.103,0.123	-0.41	-41
42211	ENSG00000139793	MBNL2	chr13	+	97366458	97366553	97357481	97357635	97391321	97391599	42211	254,299,240	16,49,28	65.68	49.63	245	150	0	0	#NUM!	0.907,0.789,0.84	0.448,0.398	-0.422	-42.2
42243	ENSG00000153246	PLA2R1	chr2	-	159976684	159976720	159976067	159976225	159977283	159977416	42243	22,36,40	0,0,1	24.2	7.5	186	150	6.62904287019e-08	1.9126e-05	4.71837	1.0,1.0,0.97	0.734,0.763	-0.241	-24.1
42284	ENSG00000130349	MTRES1	chr6	+	107030024	107030107	107028568	107028797	107039748	107040230	42284	8,11,6	0,0,1	8.6	1.4	233	150	0.000328923455523	0.0137059	1.86309	1.0,1.0,0.794	0.837,0.491	-0.267	-26.7
42485	ENSG00000196504	PRPF40A	chr2	-	152679055	152679109	152677450	152677475	152679351	152679472	42485	600,705,525	59,67,45	501.497	104.96	204	150	9.16012280472e-08	2.53587e-05	4.59587	0.882,0.886,0.896	0.78,0.792	-0.102	-10.2
42802	ENSG00000047249	ATP6V1H	chr8	-	53811163	53811217	53801798	53801896	53814661	53814766	42802	191,228,209	68,45,40	229.223	20.36	204	150	0.00115015155254	0.0322009	1.49213	0.674,0.788,0.793	0.894,0.82	0.105	10.5
42954	ENSG00000269713	NBPF9	chr1	-	149102728	149102847	149098437	149098706	149103300	149103561	42954	11,1,9	0,0,0	6.13	6	269	150	0.00165025590145	0.0415627	1.3813	1.0,1.0,1.0	0.358,1.0	-0.321	-32.1
42993	ENSG00000066933	MYO9A	chr15	-	71892964	71893177	71888003	71888116	71893678	71893778	42993	234,220,162	20,12,27	160.211	4.6	363	150	9.77068716507e-05	0.00586061	2.23206	0.829,0.883,0.713	0.943,0.936	0.131	13.1
43005	ENSG00000066933	MYO9A	chr15	-	72019038	72019095	72010349	72010447	72020917	72021017	43005	100,106,97	63,86,63	79.119	32.42	207	150	0.00069158932102	0.0226097	1.64571	0.535,0.472,0.527	0.641,0.672	0.145	14.5
43145	ENSG00000165644	COMTD1	chr10	-	75235266	75235372	75234937	75234992	75235834	75235925	43145	3,6,8	0,2,2	0.1	1.4	256	150	1.59023143312e-05	0.00152723	2.8161	1.0,0.637,0.701	0.0,0.128	-0.715	-71.5
43151	ENSG00000152117	SMPD4BP	chr2	+	131515601	131515747	131508536	131508608	131516313	131516404	43151	24,26,29	0,0,0	10.31	4.3	296	150	4.71101634014e-06	0.00060895	3.21542	1.0,1.0,1.0	0.559,0.84	-0.3	-30
43153	ENSG00000152117	SMPD4BP	chr2	+	131519813	131519942	131519534	131519666	131520096	131520421	43153	2,0,0	17,18,22	5.2	8.22	279	150	0.00187304393585	0.0452235	1.34464	0.059,0.0,0.0	0.252,0.047	0.13	13
43186	ENSG00000163517	HDAC11	chr3	+	13502883	13502980	13483463	13483564	13504093	13504113	43186	30,61,40	11,2,4	65.65	2	247	150	0.000163387680941	0.00837503	2.07701	0.624,0.949,0.859	0.952,1.0	0.165	16.5
43304	ENSG00000148950	IMMP1L	chr11	-	31463171	31463305	31433459	31433570	31473723	31473786	43304	15,15,11	2,4,3	11.12	0	284	150	3.6916495408e-05	0.0028194	2.54984	0.798,0.665,0.659	1.0,1.0	0.293	29.3
43310	ENSG00000148950	IMMP1L	chr11	-	31469739	31469797	31433459	31433570	31473723	31473786	43310	11,6,14	2,4,3	4.7	0	208	150	5.1430413564e-05	0.00363677	2.43928	0.799,0.52,0.771	1.0,1.0	0.303	30.3
43311	ENSG00000148950	IMMP1L	chr11	-	31469739	31469797	31463171	31463305	31473723	31473786	43311	11,15,15	0,0,0	7.14	0.6	208	150	0.000355873781551	0.0144349	1.84059	1.0,1.0,1.0	1.0,0.627	-0.186	-18.6
43381	ENSG00000169131	ZNF354A	chr5	-	178728989	178729073	178726998	178727125	178730555	178730659	43381	80,55,52	1,2,1	53.44	6.1	234	150	5.45245638084e-06	0.000684098	3.16488	0.981,0.946,0.971	0.85,0.738	-0.172	-17.2
43524	ENSG00000074582	BCS1L	chr2	+	218660036	218660218	218659708	218659743	218660938	218661307	43524	2,0,4	29,17,33	5.8	17.22	332	150	0.00131086806335	0.0353314	1.45184	0.03,0.0,0.052	0.117,0.141	0.102	10.2
43553	ENSG00000186684	CYP27C1	chr2	-	127205899	127206090	127203371	127203571	127219988	127220299	43553	18,7,18	9,3,2	17.13	0.1	341	150	0.000117084623848	0.00662887	2.17856	0.468,0.507,0.798	1.0,0.851	0.334	33.4
43565	ENSG00000170871	KIAA0232	chr4	+	6876659	6876757	6871573	6871682	6880786	6884164	43565	199,205,160	14,9,33	197.158	4.5	248	150	0.000105062101725	0.00617186	2.20958	0.896,0.932,0.746	0.968,0.95	0.101	10.1
43603	ENSG00000276550	HERC2P2	chr15	+	22534067	22534243	22516875	22516990	22537437	22537608	43603	51,48,56	0,13,9	46.6	0	326	150	3.01299381456e-06	0.000438732	3.3578	1.0,0.629,0.741	1.0,1.0	0.21	21
43675	ENSG00000074054	CLASP1	chr2	-	121427403	121427430	121425138	121425306	121430072	121430177	43675	13,19,10	79,73,62	8.2	103.117	177	150	9.68432752013e-06	0.00104082	2.98262	0.122,0.181,0.12	0.062,0.014	-0.103	-10.3
43677	ENSG00000074054	CLASP1	chr2	-	121445448	121445496	121430072	121430177	121447336	121447507	43677	2,3,8	147,142,154	54.44	123.144	198	150	0	0	#NUM!	0.01,0.016,0.038	0.25,0.188	0.198	19.8
43745	ENSG00000277147	LINC00869	chr1	+	149658151	149658254	149655730	149655908	149660853	149661089	43745	4,8,6	29,10,12	0.2	12.23	253	150	0.000722916226033	0.0233833	1.63109	0.076,0.322,0.229	0.0,0.049	-0.184	-18.4
43753	ENSG00000131943	C19orf12	chr19	-	29705273	29705394	29702841	29702977	29715124	29715275	43753	20,4,6	0,1,0	10.1	15.2	271	150	6.07715766598e-10	3.35121e-07	6.4748	1.0,0.689,1.0	0.27,0.217	-0.653	-65.3
43754	ENSG00000131943	C19orf12	chr19	-	29708253	29708423	29698885	29702977	29714906	29715056	43754	10,4,4	0,2,3	14.1	0	320	150	0.00129104435941	0.0349487	1.45657	1.0,0.484,0.385	1.0,1.0	0.377	37.7
43755	ENSG00000131943	C19orf12	chr19	-	29708253	29708423	29698885	29702977	29715124	29715224	43755	19,27,13	0,1,0	31.13	15.2	320	150	1.44232348509e-07	3.7643e-05	4.42432	1.0,0.927,1.0	0.492,0.753	-0.353	-35.3
43760	ENSG00000088179	PTPN4	chr2	+	119877463	119877542	119862535	119862643	119881785	119881830	43760	11,19,14	0,0,0	11.13	0.5	229	150	0.00202598784772	0.0478202	1.32039	1.0,1.0,1.0	1.0,0.63	-0.185	-18.5
43761	ENSG00000088179	PTPN4	chr2	+	119881785	119881830	119877442	119877542	119882096	119882146	43761	38,36,23	11,1,11	21.33	0	195	150	2.89801083864e-06	0.000428924	3.36762	0.727,0.965,0.617	1.0,1.0	0.23	23
43771	ENSG00000251136	AF117829.1	chr8	-	89725517	89725641	89724018	89724966	89757044	89757711	43771	29,21,26	1,4,2	32.43	0	274	150	0.00142748663002	0.0376003	1.42481	0.941,0.742,0.877	1.0,1.0	0.147	14.7
43790	ENSG00000113597	TRAPPC13	chr5	+	65655635	65655653	65652500	65652545	65658367	65658501	43790	49,76,58	31,41,49	66.73	16.22	168	150	0.000150163559204	0.00792391	2.10106	0.585,0.623,0.514	0.786,0.748	0.193	19.3
43988	ENSG00000044459	CNTLN	chr9	+	17366616	17366717	17342324	17342444	17388161	17388253	43988	67,63,67	0,0,0	64.22	4.2	251	150	0.00170871115846	0.0425844	1.37075	1.0,1.0,1.0	0.905,0.868	-0.113	-11.3
44019	ENSG00000153214	TMEM87B	chr2	+	112064161	112064253	112059976	112060037	112074911	112074962	44019	19,23,21	0,0,0	33.44	0.1	242	150	3.96613732906e-05	0.00298023	2.52575	1.0,1.0,1.0	1.0,0.732	-0.134	-13.4
44020	ENSG00000153214	TMEM87B	chr2	+	112066935	112067067	112059976	112060037	112074911	112074962	44020	32,68,65	0,0,0	71.66	0.1	282	150	4.13250469803e-05	0.00309503	2.50933	1.0,1.0,1.0	1.0,0.778	-0.111	-11.1
44157	ENSG00000254553	AL033529.1	chr1	+	32470583	32471615	32465056	32465105	32480890	32481069	44157	93,57,52	5,10,6	27.3	0.1	1182	150	0.00028897749075	0.0125652	1.90083	0.702,0.42,0.524	1.0,0.792	0.347	34.7
44248	ENSG00000132953	XPO4	chr13	-	20862716	20862858	20843769	20843886	20902669	20902774	44248	9,14,11	0,0,0	15.14	8	292	150	0.00015779021043	0.0081776	2.08737	1.0,1.0,1.0	0.491,1.0	-0.254	-25.4
44316	ENSG00000168646	AXIN2	chr17	-	65536868	65537063	65536319	65536553	65537323	65537835	44316	17,21,10	6,10,13	2.2	13.4	345	150	0.00022345565334	0.0104655	1.98024	0.552,0.477,0.251	0.063,0.179	-0.306	-30.6
44321	ENSG00000105662	CRTC1	chr19	+	18771441	18771546	18768484	18768793	18774899	18774986	44321	2,3,2	3,2,1	2.4	0	255	150	1.59219759255e-06	0.000264898	3.57692	0.282,0.469,0.541	1.0,1.0	0.569	56.9
44377	ENSG00000132716	DCAF8	chr1	-	160220458	160220532	160218848	160218968	160221086	160221210	44377	7,9,1	0,0,0	9.7	8.1	224	150	6.78918907537e-07	0.000133402	3.87484	1.0,1.0,1.0	0.43,0.824	-0.373	-37.3
44385	ENSG00000132716	DCAF8	chr1	-	160261284	160261325	160243959	160244034	160262275	160262436	44385	29,27,32	0,1,2	16.27	7.8	191	150	9.39988695103e-07	0.00017232	3.76366	1.0,0.955,0.926	0.642,0.726	-0.276	-27.6
44389	ENSG00000132716	DCAF8	chr1	-	160261284	160261358	160243959	160244034	160262275	160262476	44389	48,47,49	0,1,2	40.44	7.8	224	150	2.28349126663e-06	0.000350096	3.45581	1.0,0.969,0.943	0.793,0.786	-0.181	-18.1
44488	ENSG00000070882	OSBPL3	chr7	-	24863199	24863292	24861612	24861769	24863495	24863599	44488	106,110,101	7,2,4	150.144	21.19	243	150	4.63483835398e-05	0.00335933	2.47375	0.903,0.971,0.94	0.815,0.824	-0.119	-11.9
44509	ENSG00000028116	VRK2	chr2	+	58154753	58154802	58146315	58146474	58159348	58159871	44509	10,10,6	102,138,121	16.36	96.11	199	150	2.51342284363e-06	0.000377705	3.42285	0.069,0.052,0.036	0.112,0.198	0.103	10.3
44577	ENSG00000240687	AC082651.1	chr2	+	9639051	9639254	9638744	9638921	9641363	9641457	44577	2,4,2	0,0,0	8.6	5	353	150	0.00144633806648	0.0379575	1.4207	1.0,1.0,1.0	0.405,1.0	-0.297	-29.7
44597	ENSG00000145362	ANK2	chr4	+	113373089	113373173	113369513	113369805	113381456	113383724	44597	8,12,7	2,0,5	8.15	0	234	150	0.000260001275193	0.01162	1.93479	0.719,1.0,0.473	1.0,1.0	0.269	26.9
44600	ENSG00000145362	ANK2	chr4	+	113374763	113374946	113369513	113369805	113381456	113383724	44600	21,5,12	2,0,5	8.11	0	333	150	0.000230392898125	0.0107097	1.97022	0.825,1.0,0.519	1.0,1.0	0.219	21.9
44659	ENSG00000026652	AGPAT4	chr6	-	161165576	161165713	161154148	161154310	161166247	161166417	44659	1,0,16	33,52,48	9.16	24.17	287	150	7.27957233523e-05	0.00468269	2.3295	0.016,0.0,0.148	0.164,0.33	0.192	19.2
44662	ENSG00000026652	AGPAT4	chr6	-	161166247	161166417	161154148	161154310	161232035	161232236	44662	77,105,108	0,0,0	50.5	2.6	320	150	1.77754100863e-05	0.00166047	2.77977	1.0,1.0,1.0	0.921,0.796	-0.141	-14.1
44665	ENSG00000066697	MSANTD3	chr9	+	100429505	100429662	100427206	100427393	100441905	100442341	44665	45,30,45	48,61,49	33.29	89.107	307	150	9.61271253374e-05	0.00577599	2.23837	0.314,0.194,0.31	0.153,0.117	-0.138	-13.8
44752	ENSG00000084693	AGBL5	chr2	+	27069572	27069706	27069047	27069094	27070091	27070618	44752	39,43,21	0,0,1	21.51	4.2	284	150	0.00118778804622	0.0329091	1.48268	1.0,1.0,0.917	0.735,0.931	-0.139	-13.9
44949	ENSG00000177479	ARIH2	chr3	+	48945135	48945181	48924717	48924839	48961611	48961679	44949	13,6,9	0,0,0	14.22	2.4	196	150	0.000252822188785	0.0114035	1.94296	1.0,1.0,1.0	0.843,0.808	-0.174	-17.4
44953	ENSG00000177479	ARIH2	chr3	+	48949065	48949096	48918894	48918998	48961611	48961638	44953	0,0,0	2,2,2	3.1	1	181	150	6.05127449149e-07	0.0001217	3.91471	0.0,0.0,0.0	0.713,1.0	0.857	85.7
45002	ENSG00000125885	MCM8	chr20	+	5972006	5972037	5967829	5968025	5972575	5972726	45002	45,47,49	14,4,7	60.52	0.5	181	150	0.00188434962616	0.0454072	1.34288	0.727,0.907,0.853	1.0,0.896	0.119	11.9
45023	ENSG00000116539	ASH1L	chr1	-	155562152	155562295	155521099	155521618	155562778	155562807	45023	41,30,46	0,5,3	29.36	0	293	150	0.00127999582329	0.0347735	1.45875	1.0,0.754,0.887	1.0,1.0	0.12	12
45217	ENSG00000163257	DCAF16	chr4	-	17805106	17805225	17800654	17804771	17810446	17810757	45217	115,130,66	26,31,23	130.114	8.18	269	150	0.0010699130384	0.0307264	1.51249	0.712,0.7,0.615	0.901,0.779	0.164	16.4
45228	ENSG00000160685	ZBTB7B	chr1	+	155014014	155014093	155010257	155010397	155014654	155014719	45228	8,7,4	4,6,1	0.1	6.9	229	150	6.22680092488e-07	0.000124498	3.90484	0.567,0.433,0.724	0.0,0.068	-0.541	-54.1
45236	ENSG00000060069	CTDP1	chr18	+	79736354	79736521	79728906	79729069	79753651	79754503	45236	97,64,89	1,2,1	103.87	2.17	317	150	0.00020895913537	0.00997098	2.00126	0.979,0.938,0.977	0.961,0.708	-0.13	-13
45383	ENSG00000126091	ST3GAL3	chr1	+	43736232	43736380	43707523	43707693	43792101	43792149	45383	47,48,25	0,0,0	40.4	6	298	150	0.00159675810778	0.0407254	1.39013	1.0,1.0,1.0	0.77,1.0	-0.115	-11.5
45384	ENSG00000126091	ST3GAL3	chr1	+	43736232	43736425	43707532	43707693	43792101	43792149	45384	19,25,10	0,0,0	13.15	6	343	150	0.000584417666238	0.0201522	1.69568	1.0,1.0,1.0	0.487,1.0	-0.256	-25.6
45396	ENSG00000126091	ST3GAL3	chr1	+	43831654	43831794	43824831	43824892	43838218	43838261	45396	0,4,3	6,5,7	0	8.3	290	150	0.0016557015573	0.0416692	1.38018	0.0,0.293,0.181	0.0,0.0	-0.158	-15.8
45427	ENSG00000168890	TMEM150A	chr2	-	85600344	85600412	85599890	85600018	85601020	85601107	45427	10,15,3	6,8,4	18.15	2.1	218	150	0.00032454721839	0.0136065	1.86625	0.534,0.563,0.34	0.861,0.912	0.408	40.8
45545	ENSG00000145247	OCIAD2	chr4	-	48892771	48894053	48885381	48885565	48897803	48897857	45545	126,139,126	0,0,0	134.142	6	1432	150	0.000566453582674	0.0197311	1.70485	1.0,1.0,1.0	0.701,1.0	-0.149	-14.9
45558	ENSG00000143367	TUFT1	chr1	+	151562090	151562165	151540308	151540426	151562584	151562686	45558	57,29,62	160,143,149	63.39	51.75	225	150	0.00121599454626	0.0334602	1.47547	0.192,0.119,0.217	0.452,0.257	0.179	17.9
45566	ENSG00000167232	ZNF91	chr19	-	23339230	23339260	23338852	23339054	23358429	23358848	45566	2,0,0	9,11,6	4.2	9.1	180	150	0.000366482665416	0.0147483	1.83126	0.156,0.0,0.0	0.27,0.625	0.396	39.6
45569	ENSG00000167232	ZNF91	chr19	-	23342169	23342265	23339230	23339260	23358429	23358848	45569	6,3,4	0,0,0	0	4.1	246	150	6.28719298845e-13	6.71737e-10	9.1728	1.0,1.0,1.0	0.0,0.0	-1	-100
45669	ENSG00000229043	AC091729.3	chr7	+	1162351	1162543	1160590	1160623	1162961	1163217	45669	20,27,21	10,9,5	13.17	1	342	150	1.86684380059e-05	0.00172504	2.7632	0.467,0.568,0.648	0.851,1.0	0.365	36.5
45670	ENSG00000229043	AC091729.3	chr7	+	1162351	1162543	1160590	1160623	1163451	1163495	45670	11,27,15	4,3,4	13.14	1	342	150	0.00068419386189	0.0224271	1.64923	0.547,0.798,0.622	0.851,1.0	0.27	27
45673	ENSG00000229043	AC091729.3	chr7	+	1162961	1163207	1160595	1160623	1163451	1163495	45673	15,16,11	4,3,4	9.1	1	396	150	0.000884720955319	0.0270194	1.56833	0.587,0.669,0.51	0.773,1.0	0.298	29.8
45674	ENSG00000229043	AC091729.3	chr7	+	1162961	1163217	1160431	1160623	1163451	1163495	45674	22,25,19	4,3,4	18.18	1	406	150	0.000570085977299	0.0197957	1.70343	0.67,0.755,0.637	0.869,1.0	0.247	24.7
45680	ENSG00000143412	ANXA9	chr1	+	150994576	150994699	150988282	150988341	150995259	150995634	45680	2,1,6	0,0,1	2.5	1.2	273	150	0.00132730816975	0.0356341	1.44813	1.0,1.0,0.767	0.524,0.579	-0.371	-37.1
45710	ENSG00000167632	TRAPPC9	chr8	-	140426614	140426641	140405576	140405698	140435111	140435240	45710	5,11,10	9,18,19	17.2	12.2	177	150	0.00135475395395	0.0361721	1.44163	0.32,0.341,0.308	0.546,0.894	0.397	39.7
45853	ENSG00000274265	AC245297.3	chr1	+	149177157	149177212	149175769	149176250	149250564	149251066	45853	5,13,9	39,61,41	44.45	77.69	205	150	1.82226091372e-06	0.000292933	3.53323	0.086,0.135,0.138	0.295,0.323	0.189	18.9
45963	ENSG00000018189	RUFY3	chr4	+	70794794	70794894	70789494	70789592	70800140	70800182	45963	32,32,15	4,0,9	16.34	1	250	150	0.0010914395343	0.0311484	1.50656	0.828,1.0,0.5	0.906,1.0	0.177	17.7
45973	ENSG00000089639	GMIP	chr19	-	19638401	19638482	19638158	19638329	19640084	19640192	45973	31,18,22	0,0,0	15.12	6	231	150	0.000461015233227	0.0171325	1.76618	1.0,1.0,1.0	0.619,1.0	-0.191	-19.1
46192	ENSG00000204685	STARD7-AS1	chr2	+	96237904	96238099	96208406	96208979	96239712	96240688	46192	14,5,12	7,3,1	19.27	0	345	150	9.69128969075e-07	0.000176604	3.753	0.465,0.42,0.839	1.0,1.0	0.425	42.5
46241	ENSG00000285756	BX890604.2	chrX	-	3822072	3822285	3817527	3817778	3822373	3822580	46241	14,12,34	0,0,3	21.9	4.4	363	150	0.000641785238124	0.0214805	1.66796	1.0,1.0,0.824	0.684,0.482	-0.358	-35.8
46248	ENSG00000285756	BX890604.2	chrX	-	3822373	3822580	3818441	3818500	3828505	3828597	46248	28,48,35	7,10,9	21.28	14.18	357	150	0.00119377571815	0.0329948	1.48155	0.627,0.669,0.62	0.387,0.395	-0.248	-24.8
46279	ENSG00000100523	DDHD1	chr14	-	53051843	53051927	53036744	53046949	53054437	53054629	46279	36,63,64	44,42,44	74.68	24.27	234	150	0.000692055985085	0.0226097	1.64571	0.344,0.49,0.483	0.664,0.618	0.202	20.2
46286	ENSG00000100523	DDHD1	chr14	-	53096116	53096218	53093315	53093444	53103682	53103856	46286	32,28,7	38,45,33	8.2	35.4	252	150	0.000156686957656	0.00813523	2.08963	0.334,0.27,0.112	0.12,0.029	-0.164	-16.4
46311	ENSG00000112759	SLC29A1	chr6	+	44226060	44226167	44223558	44223641	44227259	44227342	46311	30,21,21	6,4,7	19.4	0.3	257	150	0.00187305950843	0.0452235	1.34464	0.745,0.754,0.636	1.0,0.886	0.231	23.1
46332	ENSG00000251246	AL691442.2	chr1	+	155086127	155086205	155085876	155085942	155086412	155086807	46332	38,40,34	0,9,0	21.17	5.8	228	150	0.00180649076289	0.044148	1.35509	1.0,0.745,1.0	0.734,0.583	-0.257	-25.7
46353	ENSG00000115137	DNAJC27	chr2	-	24958546	24958601	24957809	24957974	24963404	24963474	46353	15,12,8	35,44,40	13.14	10.8	205	150	9.52225057782e-06	0.00103514	2.985	0.239,0.166,0.128	0.488,0.561	0.347	34.7
46373	ENSG00000125814	NAPB	chr20	-	23395138	23395185	23394921	23394999	23402992	23403072	46373	7,8,1	2,2,3	3.1	0	197	150	4.6012220232e-05	0.00335804	2.47391	0.727,0.753,0.202	1.0,1.0	0.439	43.9
46374	ENSG00000125814	NAPB	chr20	-	23397071	23397188	23394921	23394999	23402992	23403072	46374	8,23,17	2,2,3	3.16	0	267	150	0.000430800292419	0.0164476	1.7839	0.692,0.866,0.761	1.0,1.0	0.227	22.7
46513	ENSG00000228794	LINC01128	chr1	+	841199	841373	829002	829104	851926	852110	46513	49,29,31	5,10,4	23.46	0	324	150	9.91109526338e-07	0.000179764	3.7453	0.819,0.573,0.782	1.0,1.0	0.275	27.5
46515	ENSG00000228794	LINC01128	chr1	+	847653	847806	829002	829104	851926	852094	46515	15,14,8	5,10,4	17.13	0	303	150	4.92810856567e-08	1.52787e-05	4.81591	0.598,0.409,0.498	1.0,1.0	0.498	49.8
46554	ENSG00000169432	SCN9A	chr2	-	166304030	166304122	166303089	166303302	166305791	166305920	46554	23,50,42	1,0,2	20.28	8.9	242	150	2.17170306183e-08	7.73432e-06	5.11158	0.934,1.0,0.929	0.608,0.659	-0.321	-32.1
46555	ENSG00000169432	SCN9A	chr2	-	166304237	166304329	166302062	166303302	166305791	166305920	46555	43,45,46	1,0,2	47.23	8.9	242	150	4.19614532676e-07	9.0229e-05	4.04465	0.964,1.0,0.934	0.785,0.613	-0.267	-26.7
46664	ENSG00000054282	SDCCAG8	chr1	+	243286271	243286397	243256033	243256240	243330539	243330692	46664	5,4,1	4,2,1	6.4	0	276	150	1.25163432418e-06	0.000215039	3.66748	0.405,0.521,0.352	1.0,1.0	0.574	57.4
46778	ENSG00000121957	GPSM2	chr1	+	108877530	108877774	108877158	108877228	108885506	108885578	46778	14,13,8	4,3,8	5.4	0	394	150	5.68039156057e-06	0.000704988	3.15182	0.571,0.623,0.276	1.0,1.0	0.51	51
46782	ENSG00000121957	GPSM2	chr1	+	108882579	108882625	108876981	108877228	108885506	108885578	46782	6,9,1	4,3,8	4.4	0	196	150	1.197510204e-06	0.000209845	3.6781	0.534,0.697,0.087	1.0,1.0	0.561	56.1
46824	ENSG00000122591	FAM126A	chr7	-	22947032	22947247	22945982	22946163	22960255	22960415	46824	477,559,525	8,30,20	572.519	73.48	365	150	1.27414356843e-09	6.35946e-07	6.19658	0.961,0.884,0.915	0.763,0.816	-0.13	-13
46925	ENSG00000131148	EMC8	chr16	-	85780378	85780473	85778623	85779867	85781210	85781258	46925	321,355,331	28,4,8	303.294	44.78	245	150	9.00279850669e-13	8.79866e-10	9.05558	0.875,0.982,0.962	0.808,0.698	-0.187	-18.7
47081	ENSG00000115525	ST3GAL5	chr2	-	85851263	85851703	85847996	85848084	85861180	85861292	47081	11,12,12	3,9,3	54.25	5.2	590	150	0.00175959598061	0.0434053	1.36246	0.482,0.253,0.504	0.733,0.761	0.334	33.4
47119	ENSG00000154889	MPPE1	chr18	-	11905737	11905953	11902748	11902856	11906202	11906309	47119	1,1,6	2,1,4	2.7	0	366	150	3.46788396888e-08	1.12919e-05	4.94723	0.17,0.291,0.381	1.0,1.0	0.719	71.9
47343	ENSG00000270231	NBPF8	chr1	+	120425746	120425845	120419849	120420118	120427705	120427847	47343	62,57,131	70,55,82	19.66	86.93	249	150	0.000378715323557	0.015144	1.81976	0.348,0.384,0.49	0.117,0.299	-0.199	-19.9
47606	ENSG00000109756	RAPGEF2	chr4	+	159243773	159243791	159241200	159241368	159304341	159304473	47606	29,30,32	98,118,109	45.5	71.57	168	150	2.07575180911e-06	0.000323636	3.48994	0.209,0.185,0.208	0.361,0.439	0.199	19.9
47615	ENSG00000114416	FXR1	chr3	+	180914651	180914995	180912481	180912736	180947864	180947936	47615	36,36,59	2,6,3	31.24	1	494	150	0.00157950368657	0.0403826	1.39381	0.845,0.646,0.857	0.904,1.0	0.169	16.9
47618	ENSG00000114416	FXR1	chr3	+	180933333	180933386	180912490	180912736	180947864	180947936	47618	2,8,3	2,6,3	4.3	1	203	150	0.000466404350069	0.0172369	1.76354	0.425,0.496,0.425	0.747,1.0	0.425	42.5
47665	ENSG00000161526	SAP30BP	chr17	+	75691393	75691531	75690670	75690772	75693439	75693482	47665	16,15,26	2,2,4	12.18	0	288	150	0.000441686533234	0.0167417	1.7762	0.806,0.796,0.772	1.0,1.0	0.209	20.9
47777	ENSG00000058056	USP13	chr3	+	179690240	179690301	179681877	179682003	179706933	179707076	47777	28,34,50	3,0,2	9.24	7.5	211	150	0.000107441899227	0.00625257	2.20394	0.869,1.0,0.947	0.478,0.773	-0.313	-31.3
47779	ENSG00000058056	USP13	chr3	+	179701007	179701129	179681877	179682003	179706933	179707076	47779	94,128,117	3,0,2	66.72	7.5	272	150	0.000153046492015	0.00803776	2.09486	0.945,1.0,0.97	0.839,0.888	-0.108	-10.8
47851	ENSG00000233184	AC093157.1	chr1	+	101080886	101083574	101080388	101080613	101086851	101087216	47851	67,87,59	4,2,0	52.42	0	2838	150	0.000181622509778	0.00905847	2.04295	0.47,0.697,1.0	1.0,1.0	0.278	27.8
47951	ENSG00000138674	SEC31A	chr4	-	82842139	82842481	82828999	82829058	82844385	82844460	47951	770,774,641	75,58,69	520.529	131.144	492	150	9.21485110439e-15	1.23549e-11	10.9082	0.758,0.803,0.739	0.548,0.528	-0.229	-22.9
47953	ENSG00000138674	SEC31A	chr4	-	82842184	82842481	82828999	82829058	82844385	82844509	47953	552,551,471	75,58,69	391.388	131.144	447	150	1.10134124043e-13	1.3448e-10	9.87134	0.712,0.761,0.696	0.5,0.475	-0.235	-23.5
47978	ENSG00000215908	CROCCP2	chr1	-	16633094	16633346	16632274	16632371	16635026	16635168	47978	103,97,94	0,0,0	94.67	3.5	402	150	7.04751997157e-05	0.00458518	2.33864	1.0,1.0,1.0	0.921,0.833	-0.123	-12.3
48004	ENSG00000197121	PGAP1	chr2	-	196892345	196892401	196890827	196890911	196893139	196893245	48004	13,18,31	3,7,10	15.13	0	206	150	1.81244544695e-06	0.000292295	3.53418	0.759,0.652,0.693	1.0,1.0	0.299	29.9
48028	ENSG00000122420	PTGFR	chr1	+	78497873	78497944	78492671	78493541	78536405	78539749	48028	2,10,0	26,10,38	0	22.41	221	150	0.000789314462207	0.0248721	1.60429	0.05,0.404,0.0	0.0,0.0	-0.151	-15.1
48062	ENSG00000145390	USP53	chr4	+	119235289	119235411	119217549	119217673	119245336	119245429	48062	2,6,6	2,5,5	1.6	0.1	272	150	0.000601939324333	0.0205369	1.68746	0.355,0.398,0.398	1.0,0.768	0.5	50
48063	ENSG00000145390	USP53	chr4	+	119239217	119239903	119217549	119217673	119245336	119245429	48063	57,76,82	2,5,5	54.8	0.1	836	150	0.000231483704552	0.0107386	1.96905	0.836,0.732,0.746	1.0,0.935	0.196	19.6
48119	ENSG00000145687	SSBP2	chr5	-	81428584	81428683	81413020	81420533	81437429	81437458	48119	252,300,343	16,8,4	121.139	6.26	249	150	7.82144233876e-05	0.00496125	2.30441	0.905,0.958,0.981	0.924,0.763	-0.104	-10.4
48183	ENSG00000115042	FAHD2A	chr2	+	95410526	95410586	95402707	95402872	95412433	95412542	48183	17,0,1	2,4,2	2.3	1	210	150	0.00161660858305	0.0410926	1.38624	0.859,0.0,0.263	0.588,1.0	0.42	42
48332	ENSG00000091592	NLRP1	chr17	-	5536850	5536940	5533896	5533988	5539414	5539585	48332	20,20,19	4,0,12	9.27	0.1	240	150	0.000548694503138	0.0193597	1.7131	0.758,1.0,0.497	1.0,0.944	0.22	22
48359	ENSG00000151332	MBIP	chr14	-	36308091	36308189	36300784	36300823	36311572	36311590	48359	185,147,164	17,13,9	90.89	16.21	248	150	0.000233155609888	0.010765	1.96799	0.868,0.872,0.917	0.773,0.719	-0.14	-14
48374	ENSG00000048342	CC2D2A	chr4	+	15574149	15574326	15570397	15570496	15579967	15580171	48374	28,43,27	2,0,7	30.42	0	327	150	0.000366663474197	0.0147483	1.83126	0.865,1.0,0.639	1.0,1.0	0.165	16.5
48480	ENSG00000087448	KLHL42	chr12	+	27797246	27797349	27791707	27791901	27797714	27798156	48480	24,19,47	66,58,62	56.42	58.44	253	150	0.00215174685842	0.0499438	1.30152	0.177,0.163,0.31	0.364,0.361	0.146	14.6
48497	ENSG00000162585	FAAP20	chr1	-	2192844	2192975	2184477	2185513	2193638	2193910	48497	22,22,26	10,15,10	12.13	22.23	281	150	0.000112320158132	0.00643245	2.19162	0.54,0.439,0.581	0.226,0.232	-0.291	-29.1
48608	ENSG00000143919	CAMKMT	chr2	+	44549554	44549728	44390240	44390305	44704282	44704343	48608	1,11,0	19,15,23	10.9	8.9	324	150	0.000213122658733	0.0101273	1.99451	0.024,0.253,0.0	0.367,0.316	0.249	24.9
48672	ENSG00000170873	MTSS1	chr8	-	124557680	124557875	124556231	124556405	124562781	124562992	48672	2,7,4	0,1,0	1.12	5.2	345	150	2.26824045551e-05	0.00196402	2.70685	1.0,0.753,1.0	0.08,0.723	-0.516	-51.6
48728	ENSG00000137947	GTF2B	chr1	-	88887275	88887367	88863980	88864114	88891482	88891589	48728	64,60,55	0,1,4	34.45	4.8	242	150	0.000275731920522	0.0121405	1.91576	1.0,0.974,0.895	0.84,0.777	-0.148	-14.8
48790	ENSG00000116285	ERRFI1	chr1	-	8015307	8015400	8014039	8014396	8015494	8015692	48790	22,34,33	2,6,2	23.4	0	243	150	0.000141511132138	0.00759078	2.11971	0.872,0.778,0.911	1.0,1.0	0.146	14.6
48817	ENSG00000081923	ATP8B1	chr18	-	57704554	57704668	57697794	57697867	57731626	57731829	48817	10,1,3	0,1,1	0	1.1	264	150	2.47656850583e-09	1.08555e-06	5.96435	1.0,0.362,0.63	0.0,0.0	-0.664	-66.4
48932	ENSG00000172456	FGGY	chr1	+	59674038	59674133	59667282	59667403	59757930	59757992	48932	28,39,24	0,0,1	7.2	4.6	245	150	2.47707854228e-10	1.53982e-07	6.81253	1.0,1.0,0.936	0.517,0.169	-0.636	-63.6
49060	ENSG00000270136	MICOS10-NBL1	chr1	+	19600786	19600971	19597067	19597109	19655011	19655200	49060	7,5,8	4,3,0	5.5	0	335	150	5.22873006731e-05	0.00367291	2.43499	0.439,0.427,1.0	1.0,1.0	0.378	37.8
49109	ENSG00000203797	DDO	chr6	-	110404773	110404950	110391770	110393342	110408333	110408442	49109	0,3,6	2,1,4	3.6	0	327	150	2.32893204277e-07	5.54878e-05	4.2558	0.0,0.579,0.408	1.0,1.0	0.671	67.1
49132	ENSG00000116127	ALMS1	chr2	+	73557219	73557354	73550266	73550437	73558971	73559142	49132	116,144,158	4,9,6	91.116	7.34	285	150	0.000379847490647	0.0151804	1.81872	0.939,0.894,0.933	0.872,0.642	-0.165	-16.5
49143	ENSG00000169016	E2F6	chr2	-	11455341	11455474	11453581	11453722	11457178	11457233	49143	14,10,14	0,4,0	6.6	3.6	283	150	0.000824073246807	0.0256066	1.59165	1.0,0.57,1.0	0.515,0.346	-0.426	-42.6
49167	ENSG00000138326	RPS24	chr10	+	78040203	78040225	78037193	78037304	78040614	78040696	49167	3931,4407,3882	3966,4821,4306	2022.21	5636.56	172	150	0	0	#NUM!	0.464,0.444,0.44	0.238,0.243	-0.209	-20.9
49170	ENSG00000138326	RPS24	chr10	+	78048980	78049225	78037193	78037304	78054530	78054676	49170	3,0,1	0,3,2	1.2	0	395	150	1.17838066815e-06	0.000208208	3.6815	1.0,0.0,0.16	1.0,1.0	0.613	61.3
49212	ENSG00000134490	TMEM241	chr18	-	23421366	23421444	23384989	23385067	23437780	23437939	49212	7,4,2	1,2,4	7.1	0	228	150	1.1470412664e-05	0.0011848	2.92636	0.822,0.568,0.248	1.0,1.0	0.454	45.4
49215	ENSG00000134490	TMEM241	chr18	-	23430630	23430677	23384989	23385067	23437780	23437853	49215	21,14,14	1,2,4	19.13	0	197	150	0.0011295177373	0.0318627	1.49672	0.941,0.842,0.727	1.0,1.0	0.163	16.3
49261	ENSG00000065665	SEC61A2	chr10	+	12167752	12167893	12162212	12162289	12169257	12169961	49261	3,4,4	0,1,0	2.1	1.3	291	150	8.16611728993e-06	0.000920396	3.03603	1.0,0.673,1.0	0.508,0.147	-0.564	-56.4
49399	ENSG00000162836	ACP6	chr1	-	147648245	147648411	147629651	147631065	147650142	147650238	49399	105,108,64	1,0,0	99.9	0.13	316	150	2.10511975798e-05	0.00186943	2.72829	0.98,1.0,1.0	1.0,0.767	-0.11	-11
49429	ENSG00000213204	AL049697.1	chr6	+	87418207	87418416	87416668	87416827	87426525	87426645	49429	13,6,2	4,5,0	13.28	0	359	150	1.0164399492e-05	0.0010759	2.96823	0.576,0.334,1.0	1.0,1.0	0.363	36.3
49640	ENSG00000186020	ZNF529	chr19	-	36572332	36572392	36556103	36556197	36589614	36589701	49640	17,7,20	0,2,2	12.12	7.7	210	150	0.000191620517827	0.0093927	2.02721	1.0,0.714,0.877	0.55,0.55	-0.314	-31.4
49668	ENSG00000060138	YBX3	chr12	-	10709907	10710114	10704022	10704148	10713210	10713333	49668	802,842,725	121,127,90	538.46	154.163	357	150	1.48609236028e-10	9.40903e-08	7.02646	0.736,0.736,0.772	0.595,0.542	-0.179	-17.9
49685	ENSG00000176261	ZBTB8OS	chr1	-	32631826	32631879	32620819	32621948	32650432	32650525	49685	8,2,0	0,4,2	7.1	1	203	150	0.00196699626786	0.0467993	1.32976	1.0,0.27,0.0	0.838,1.0	0.496	49.6
49804	ENSG00000204120	GIGYF2	chr2	+	232703423	232703489	232697298	232697392	232734416	232734486	49804	13,14,22	0,2,1	18.17	10.3	216	150	0.000227045974252	0.0105908	1.97507	1.0,0.829,0.939	0.556,0.797	-0.246	-24.6
49814	ENSG00000204120	GIGYF2	chr2	+	232724573	232724691	232697330	232697392	232734416	232734486	49814	9,7,3	0,2,1	5.6	10.3	268	150	0.000947063411262	0.0282668	1.54872	1.0,0.662,0.627	0.219,0.528	-0.389	-38.9
49832	ENSG00000204120	GIGYF2	chr2	+	232734416	232734486	232731121	232731234	232735154	232735238	49832	10,10,2	0,7,5	1.13	0	220	150	3.77995017068e-05	0.00286234	2.54328	1.0,0.493,0.214	1.0,1.0	0.431	43.1
49867	ENSG00000136717	BIN1	chr2	-	127057472	127057601	127051153	127051243	127059010	127059155	49867	224,270,234	103,154,135	252.274	61.78	279	150	8.39832797528e-07	0.000157766	3.80199	0.539,0.485,0.482	0.69,0.654	0.17	17
49945	ENSG00000070814	TCOF1	chr5	+	150391543	150391795	150389886	150390023	150391956	150394916	49945	118,130,125	83,59,77	121.103	112.112	402	150	0.00117518090792	0.0326525	1.48608	0.347,0.451,0.377	0.287,0.255	-0.121	-12.1
50003	ENSG00000175449	RFESD	chr5	+	95653116	95653214	95652136	95652331	95654060	95654236	50003	16,9,1	2,3,0	3.1	9.3	248	150	1.92672939735e-05	0.00175849	2.75486	0.829,0.645,1.0	0.168,0.168	-0.657	-65.7
50076	ENSG00000168137	SETD5	chr3	+	9454004	9454101	9453738	9453868	9464424	9464954	50076	14,7,19	129,152,150	26.3	85.86	247	150	1.24161193882e-07	3.33593e-05	4.47678	0.062,0.027,0.071	0.157,0.175	0.113	11.3
50129	ENSG00000163939	PBRM1	chr3	-	52554723	52554879	52550746	52550817	52558248	52558413	50129	49,71,69	14,7,12	95.98	2.6	306	150	0.000187217800313	0.00923648	2.03449	0.632,0.833,0.738	0.959,0.889	0.19	19
50158	ENSG00000163939	PBRM1	chr3	-	52682091	52682233	52679573	52679726	52685435	52685578	50158	58,60,46	0,2,2	33.58	5.5	292	150	0.00168442590128	0.0421285	1.37542	1.0,0.939,0.922	0.772,0.856	-0.14	-14
50163	ENSG00000136856	SLC2A8	chr9	+	127397375	127397538	127397168	127397286	127399906	127400006	50163	72,76,75	13,22,14	18.41	26.42	313	150	7.20509207852e-11	4.87799e-08	7.31176	0.726,0.623,0.72	0.249,0.319	-0.406	-40.6
50164	ENSG00000136856	SLC2A8	chr9	+	127397904	127398111	127397375	127397538	127399906	127400006	50164	74,71,64	6,5,7	44.52	0	357	150	9.55228348443e-06	0.00103514	2.985	0.838,0.856,0.793	1.0,1.0	0.171	17.1
50207	ENSG00000130758	MAP3K10	chr19	+	40213516	40214221	40213075	40213188	40214969	40215528	50207	73,70,38	3,1,4	47.86	0	855	150	0.000162298032998	0.00833166	2.07927	0.81,0.925,0.625	1.0,1.0	0.213	21.3
50481	ENSG00000180229	HERC2P3	chr15	-	20466194	20466370	20462830	20463001	20483402	20483517	50481	24,12,19	12,18,7	17.18	0	326	150	1.63858471236e-09	7.78089e-07	6.10897	0.479,0.235,0.555	1.0,1.0	0.577	57.7
50484	ENSG00000180229	HERC2P3	chr15	-	20476924	20477056	20466194	20466370	20483402	20483517	50484	1,44,30	9,6,5	2	6.9	282	150	0.000149960416777	0.00792391	2.10106	0.056,0.796,0.761	0.151,0.0	-0.462	-46.2
50718	ENSG00000134262	AP4B1	chr1	-	113902637	113902734	113900061	113900400	113904604	113904844	50718	1,2,1	0,0,1	2.2	2.4	247	150	5.64436576481e-05	0.00390039	2.40889	1.0,1.0,0.378	0.378,0.233	-0.487	-48.7
50754	ENSG00000155744	FAM126B	chr2	-	201045495	201045593	201023958	201024039	201071453	201071579	50754	17,21,21	0,0,0	20.1	4.2	248	150	3.06152874131e-05	0.00243707	2.61313	1.0,1.0,1.0	0.752,0.752	-0.248	-24.8
50792	ENSG00000162604	TM2D1	chr1	-	61723712	61723772	61709328	61709437	61724901	61725144	50792	72,75,65	4,12,5	55.66	16.22	210	150	8.70320589164e-05	0.00538567	2.26876	0.928,0.817,0.903	0.711,0.682	-0.186	-18.6
50834	ENSG00000167536	DHRS13	chr17	-	28902582	28902701	28900989	28901301	28902817	28903079	50834	27,20,10	0,0,0	7.11	1.4	269	150	9.99727169706e-05	0.00597034	2.224	1.0,1.0,1.0	0.796,0.605	-0.299	-29.9
51056	ENSG00000131089	ARHGEF9	chrX	-	63665885	63666017	63655493	63655737	63674037	63674138	51056	102,135,113	8,10,6	56.84	0	282	150	7.84421780065e-06	0.000888046	3.05156	0.871,0.878,0.909	1.0,1.0	0.114	11.4
51080	ENSG00000131089	ARHGEF9	chrX	-	63754303	63754676	63724531	63724711	63754920	63755078	51080	25,51,60	4,0,7	40.31	0	523	150	0.000104867269294	0.00616571	2.21002	0.642,1.0,0.711	1.0,1.0	0.216	21.6
51100	ENSG00000134317	GRHL1	chr2	+	9962454	9962531	9958785	9961436	9963885	9964042	51100	29,11,13	10,7,4	10.3	0	227	150	1.03975274658e-05	0.00109212	2.96173	0.657,0.509,0.682	1.0,1.0	0.384	38.4
51145	ENSG00000051341	POLQ	chr3	-	121473349	121473487	121471989	121472164	121476539	121476733	51145	180,195,190	11,2,3	174.183	20.2	288	150	1.76330000268e-06	0.000287763	3.54097	0.895,0.981,0.971	0.819,0.827	-0.126	-12.6
51267	ENSG00000203995	ZYG11A	chr1	+	52877924	52877969	52877681	52877843	52885832	52885894	51267	10,3,5	0,0,0	1.1	0.6	195	150	0.00116799576379	0.0325321	1.48769	1.0,1.0,1.0	1.0,0.114	-0.443	-44.3
51268	ENSG00000203995	ZYG11A	chr1	+	52881470	52881665	52877924	52877969	52885832	52885894	51268	50,30,33	6,1,3	29.23	0	345	150	0.000217546721773	0.0102946	1.98739	0.784,0.929,0.827	1.0,1.0	0.153	15.3
51281	ENSG00000114867	EIF4G1	chr3	+	184315488	184315545	184314501	184314674	184317716	184317816	51281	22,17,22	10,0,6	35.24	2	207	150	0.00111093049022	0.0315335	1.50123	0.615,1.0,0.727	0.927,1.0	0.183	18.3
51303	ENSG00000114867	EIF4G1	chr3	+	184317716	184317816	184315163	184315545	184320629	184320722	51303	3,4,2	0,0,0	2.2	2.2	250	150	4.03971616003e-06	0.00054096	3.26683	1.0,1.0,1.0	0.375,0.375	-0.625	-62.5
51663	ENSG00000280670	CCDC163	chr1	-	45495417	45495545	45493865	45495166	45496555	45496623	51663	14,17,23	2,4,16	11.24	2	278	150	0.00160502321695	0.04086	1.3887	0.791,0.696,0.437	0.748,1.0	0.233	23.3
51687	ENSG00000274810	NPHP3-ACAD11	chr3	-	132696730	132696813	132694826	132694965	132697259	132697362	51687	55,42,36	7,2,2	29.31	0	233	150	0.000429026518083	0.016415	1.78476	0.835,0.931,0.921	1.0,1.0	0.104	10.4
51749	ENSG00000127603	MACF1	chr1	+	39480919	39481030	39479797	39480009	39484600	39484730	51749	50,63,88	357,423,352	200.235	249.297	261	150	0	0	#NUM!	0.074,0.079,0.126	0.316,0.313	0.221	22.1
51787	ENSG00000165240	ATP7A	chrX	+	77922998	77923042	77910738	77910835	77971620	77971761	51787	2,3,2	35,49,27	4.9	7.17	194	150	1.33367145404e-05	0.00133914	2.87318	0.042,0.045,0.054	0.306,0.29	0.251	25.1
51794	ENSG00000165240	ATP7A	chrX	+	78012878	78013112	78011448	78011674	78014661	78014753	51794	96,133,150	10,4,2	80.107	0	384	150	9.66394877652e-05	0.00580168	2.23645	0.789,0.929,0.967	1.0,1.0	0.105	10.5
51829	ENSG00000115423	DNAH6	chr2	+	84525564	84525738	84517818	84518051	84548287	84548417	51829	9,3,5	2,4,5	6.2	0	324	150	2.42869643063e-07	5.72661e-05	4.2421	0.676,0.258,0.316	1.0,1.0	0.583	58.3
51861	ENSG00000126858	RHOT1	chr17	+	32211115	32211238	32208106	32208309	32253084	32253374	51861	53,48,36	8,2,2	44.29	0	273	150	0.000148293191164	0.0078789	2.10353	0.784,0.93,0.908	1.0,1.0	0.126	12.6
51935	ENSG00000178104	PDE4DIP	chr1	+	148866410	148866532	148863249	148863305	148868470	148868622	51935	1,1,1	5,80,5	6.2	23.3	272	150	0.000335976123486	0.0138907	1.85728	0.099,0.007,0.099	0.126,0.269	0.129	12.9
52001	ENSG00000137941	TTLL7	chr1	-	83887176	83887284	83882962	83883136	83890320	83890342	52001	3,1,1	38,67,71	10.12	40.38	258	150	2.81456244977e-08	9.43416e-06	5.0253	0.044,0.009,0.008	0.127,0.155	0.121	12.1
52026	ENSG00000135953	MFSD9	chr2	-	102726844	102726974	102723699	102723909	102731024	102731068	52026	59,73,44	0,0,0	61.51	9.4	280	150	7.38326135785e-08	2.10358e-05	4.67704	1.0,1.0,1.0	0.784,0.872	-0.172	-17.2
52033	ENSG00000164073	MFSD8	chr4	-	127930682	127930817	127921523	127921963	127932984	127933093	52033	52,69,38	9,6,1	29.59	0	285	150	2.21155048878e-05	0.00193255	2.71387	0.753,0.858,0.952	1.0,1.0	0.146	14.6
52035	ENSG00000164073	MFSD8	chr4	-	127938782	127938836	127932421	127933093	127942044	127942158	52035	11,17,13	2,1,0	15.18	3.7	204	150	0.00127998147304	0.0347735	1.45875	0.802,0.926,1.0	0.786,0.654	-0.189	-18.9
52037	ENSG00000164073	MFSD8	chr4	-	127938782	127938838	127932318	127933093	127942044	127942047	52037	18,19,18	2,1,0	27.18	3.7	206	150	0.00156958804027	0.0402124	1.39564	0.868,0.933,1.0	0.868,0.652	-0.174	-17.4
52040	ENSG00000164073	MFSD8	chr4	-	127939852	127939997	127932984	127933093	127942044	127942158	52040	22,38,22	2,1,0	30.32	3.7	295	150	0.000773058216887	0.024484	1.61112	0.848,0.951,1.0	0.836,0.699	-0.165	-16.5
52073	ENSG00000197586	ENTPD6	chr20	+	25221231	25221333	25218549	25218614	25222837	25222970	52073	88,95,144	6,12,10	153.16	42.33	252	150	1.09311328768e-05	0.00113942	2.94332	0.897,0.825,0.896	0.684,0.743	-0.159	-15.9
52087	ENSG00000111843	TMEM14C	chr6	+	10724960	10725037	10723124	10723241	10728639	10728727	52087	4,5,1	0,0,1	4	2.2	227	150	7.1898151062e-05	0.0046419	2.3333	1.0,1.0,0.398	0.569,0.0	-0.515	-51.5
52157	ENSG00000143630	HCN3	chr1	+	155285723	155285964	155285164	155285311	155287172	155287337	52157	17,26,16	0,0,0	11.15	0.5	391	150	0.00115321482943	0.0322123	1.49198	1.0,1.0,1.0	1.0,0.535	-0.232	-23.2
52174	ENSG00000115414	FN1	chr2	-	215392930	215393203	215391631	215391814	215394527	215394719	52174	3464,3594,2940	469,450,463	1749.18	806.882	423	150	0	0	#NUM!	0.724,0.739,0.692	0.435,0.427	-0.287	-28.7
52225	ENSG00000173436	MICOS10	chr1	+	19617257	19617336	19614500	19614594	19622099	19622147	52225	7,5,10	0,0,0	8.4	4.6	229	150	4.86713447323e-10	2.82042e-07	6.54969	1.0,1.0,1.0	0.567,0.304	-0.565	-56.5
52249	ENSG00000158006	PAFAH2	chr1	-	25997447	25997621	25990726	25990863	25998024	25998055	52249	7,2,2	9,17,5	2.4	1	324	150	0.000195623956679	0.00950716	2.02195	0.265,0.052,0.156	0.481,1.0	0.583	58.3
52329	ENSG00000223382	LINC01778	chr1	+	30826604	30826652	30826130	30826194	30829747	30829882	52329	1,0,0	0,2,1	1.2	0	198	150	1.93048559058e-05	0.00175849	2.75486	1.0,0.0,0.0	1.0,1.0	0.667	66.7
52336	ENSG00000115594	IL1R1	chr2	+	102157718	102157785	102153940	102154017	102164773	102164953	52336	22,23,26	3,8,0	11.9	0	217	150	0.000455277005045	0.017021	1.76902	0.835,0.665,1.0	1.0,1.0	0.167	16.7
52358	ENSG00000096070	BRPF3	chr6	+	36222167	36222265	36217916	36218010	36225266	36225364	52358	79,47,39	1,0,0	69.8	6.5	248	150	4.16375134404e-05	0.00310822	2.50749	0.98,1.0,1.0	0.874,0.906	-0.103	-10.3
52364	ENSG00000096070	BRPF3	chr6	+	36228901	36229056	36217916	36218010	36230425	36231317	52364	13,32,22	0,1,0	33.35	0.6	305	150	0.00190220358272	0.0456709	1.34036	1.0,0.94,1.0	1.0,0.742	-0.109	-10.9
52458	ENSG00000132122	SPATA6	chr1	-	48451551	48451600	48403801	48403882	48452993	48453131	52458	5,2,8	6,4,4	22.4	2	199	150	4.08650995404e-05	0.00306394	2.51372	0.386,0.274,0.601	0.892,1.0	0.526	52.6
52547	ENSG00000147509	RGS20	chr8	+	53939575	53939724	53880893	53881084	53946664	53946748	52547	66,40,29	2,0,2	87.64	18.6	299	150	4.63029571111e-05	0.00335933	2.47375	0.943,1.0,0.879	0.708,0.843	-0.165	-16.5
52664	ENSG00000158423	RIBC1	chrX	+	53428282	53428627	53428002	53428084	53429853	53429972	52664	5,2,5	2,7,3	21.15	1	495	150	6.58907152173e-08	1.90913e-05	4.71917	0.431,0.08,0.336	0.864,1.0	0.65	65
52708	ENSG00000163281	GNPDA2	chr4	-	44722083	44722242	44718308	44718410	44726473	44726545	52708	55,87,110	12,4,2	99.73	1	309	150	7.03613551178e-05	0.00458213	2.33893	0.69,0.913,0.964	0.98,1.0	0.134	13.4
52709	ENSG00000205861	PCOTH	chr13	+	23889999	23890042	23888841	23889011	23891384	23891531	52709	15,14,19	0,0,12	15.26	0	193	150	0.00113055287535	0.0318788	1.4965	1.0,1.0,0.552	1.0,1.0	0.149	14.9
52715	ENSG00000142765	SYTL1	chr1	+	27349971	27350132	27349475	27349765	27350388	27350485	52715	0,4,10	1,0,9	0	1.4	311	150	0.000612192219825	0.0207747	1.68246	0.0,1.0,0.349	0.0,0.0	-0.45	-45
52841	ENSG00000203705	TATDN3	chr1	+	212807735	212807848	212804595	212804651	212812247	212812282	52841	77,66,53	0,0,3	41.51	9	263	150	0.00111273279603	0.0315554	1.50093	1.0,1.0,0.91	0.722,1.0	-0.109	-10.9
52984	ENSG00000055332	EIF2AK2	chr2	-	37107473	37107527	37099209	37107395	37109193	37109295	52984	221,305,254	35,16,38	205.215	8	204	150	7.525216561e-09	3.02686e-06	5.51901	0.823,0.933,0.831	0.95,1.0	0.113	11.3
52998	ENSG00000160404	TOR2A	chr9	-	127732563	127732691	127731523	127732278	127733384	127733560	52998	74,61,61	4,2,5	54.49	11.1	278	150	0.000403890088684	0.0157545	1.8026	0.909,0.943,0.868	0.726,0.726	-0.181	-18.1
53008	ENSG00000116731	PRDM2	chr1	+	13715540	13715614	13700197	13700300	13730999	13731117	53008	3,4,4	0,4,2	2.4	0	224	150	0.000230662942968	0.010715	1.97001	1.0,0.401,0.573	1.0,1.0	0.342	34.2
53012	ENSG00000116731	PRDM2	chr1	+	13769117	13769173	13749360	13749487	13773077	13773126	53012	8,1,1	9,14,16	0	28.14	206	150	0.000338381830412	0.0139639	1.85499	0.393,0.049,0.044	0.0,0.0	-0.162	-16.2
53026	ENSG00000157796	WDR19	chr4	+	39194543	39194659	39189655	39189781	39199477	39199593	53026	111,118,130	5,13,6	159.125	20.24	266	150	0.00151286296369	0.0392532	1.40612	0.926,0.837,0.924	0.818,0.746	-0.114	-11.4
53149	ENSG00000253552	HOXA-AS2	chr7	+	27110034	27110195	27109194	27109263	27121918	27122173	53149	3,2,3	0,0,1	5	2.2	311	150	2.41388001894e-05	0.00204787	2.6887	1.0,1.0,0.591	0.547,0.0	-0.59	-59
53248	ENSG00000166225	FRS2	chr12	+	69480298	69480359	69470348	69470530	69486201	69486297	53248	0,0,0	7,16,11	0.8	2.9	211	150	5.77444041464e-05	0.00396436	2.40183	0.0,0.0,0.0	0.0,0.387	0.194	19.4
53250	ENSG00000166225	FRS2	chr12	+	69486201	69486297	69470377	69470530	69491537	69491651	53250	5,7,8	3,4,2	0.1	2.1	246	150	0.000716141456137	0.0232522	1.63354	0.504,0.516,0.709	0.0,0.379	-0.387	-38.7
53251	ENSG00000166225	FRS2	chr12	+	69486201	69486297	69470377	69470530	69530864	69530960	53251	12,16,14	45,48,36	1.3	54.67	246	150	1.47567862374e-08	5.70087e-06	5.24406	0.14,0.169,0.192	0.011,0.027	-0.148	-14.8
53581	ENSG00000117616	RSRP1	chr1	-	25318062	25318271	25306895	25306949	25337039	25337401	53581	7,6,1	1,1,6	2.3	0	359	150	5.728299734e-06	0.000709593	3.14899	0.745,0.715,0.065	1.0,1.0	0.492	49.2
53597	ENSG00000158987	RAPGEF6	chr5	-	131450022	131450046	131446482	131446703	131453053	131453177	53597	22,34,24	53,68,75	16.7	85.9	174	150	1.39944558518e-05	0.00138484	2.8586	0.264,0.301,0.216	0.14,0.063	-0.159	-15.9
53802	ENSG00000104497	SNX16	chr8	-	81829429	81829516	81823791	81823940	81839611	81839751	53802	117,106,129	2,5,4	73.59	5.12	237	150	0.000573867889714	0.0198888	1.70139	0.974,0.931,0.953	0.902,0.757	-0.123	-12.3
53816	ENSG00000182095	TNRC18	chr7	-	5390484	5390628	5387671	5389336	5394439	5394595	53816	72,48,46	4,0,7	49.64	0	294	150	0.000303990195358	0.0129997	1.88607	0.902,1.0,0.77	1.0,1.0	0.109	10.9
53842	ENSG00000170917	NUDT6	chr4	-	122897623	122897678	122892574	122893225	122912567	122912623	53842	35,11,46	0,1,0	22.24	2.4	205	150	0.000595319692083	0.0204149	1.69005	1.0,0.889,1.0	0.889,0.814	-0.112	-11.2
53848	ENSG00000168679	SLC16A4	chr1	-	110381651	110381795	110380981	110381143	110389236	110389355	53848	2,9,9	0,0,0	18.8	4.2	294	150	1.80845684576e-05	0.00168256	2.77403	1.0,1.0,1.0	0.697,0.671	-0.316	-31.6
53849	ENSG00000168679	SLC16A4	chr1	-	110382833	110382966	110380981	110381143	110389236	110389355	53849	5,8,2	0,0,0	4	4.2	283	150	2.42264697192e-09	1.06876e-06	5.97112	1.0,1.0,1.0	0.346,0.0	-0.827	-82.7
53850	ENSG00000168679	SLC16A4	chr1	-	110382833	110382966	110381651	110381795	110389236	110389355	53850	9,14,2	0,0,0	8.2	5.5	283	150	2.37427855154e-11	1.78407e-08	7.74859	1.0,1.0,1.0	0.459,0.175	-0.683	-68.3
53905	ENSG00000170485	NPAS2	chr2	+	100990779	100990872	100988309	100990446	100993346	100993527	53905	11,11,14	0,0,0	66.71	2.8	243	150	0.000152343047925	0.00801313	2.0962	1.0,1.0,1.0	0.953,0.846	-0.101	-10.1
53907	ENSG00000076984	MAP2K7	chr19	+	7905807	7905855	7903884	7904068	7909754	7909896	53907	22,16,25	33,24,20	36.14	14.6	198	150	0.000764706487386	0.0243338	1.61379	0.336,0.336,0.486	0.661,0.639	0.264	26.4
54039	ENSG00000105221	AKT2	chr19	-	40282216	40282304	40265221	40265351	40284863	40284951	54039	1,2,1	0,0,0	1.1	0.4	238	150	0.00210252814312	0.0491685	1.30831	1.0,1.0,1.0	1.0,0.136	-0.432	-43.2
54107	ENSG00000170776	AKAP13	chr15	+	85658536	85658590	85655416	85655787	85664562	85664755	54107	35,44,29	82,120,92	48.66	37.37	204	150	1.00274233361e-11	8.16268e-09	8.08817	0.239,0.212,0.188	0.488,0.567	0.315	31.5
54108	ENSG00000170776	AKAP13	chr15	+	85662387	85662453	85655416	85655787	85664562	85664755	54108	8,4,8	82,120,92	35.38	37.37	216	150	0	0	#NUM!	0.063,0.023,0.057	0.396,0.416	0.358	35.8
54109	ENSG00000170776	AKAP13	chr15	+	85662387	85662453	85658536	85658590	85664562	85664755	54109	25,9,16	25,26,15	79.79	18.22	216	150	1.58021321695e-07	4.01686e-05	4.39611	0.41,0.194,0.426	0.753,0.714	0.39	39
54333	ENSG00000169379	ARL13B	chr3	+	93996562	93996684	93995873	93995944	94036551	94036754	54333	5,13,4	4,0,2	1.5	0	272	150	0.000398013571554	0.0155867	1.80724	0.408,1.0,0.524	1.0,1.0	0.356	35.6
54420	ENSG00000141127	PRPSAP2	chr17	+	18865468	18865564	18858095	18858261	18865801	18865900	54420	118,133,91	10,9,3	80.79	18.15	246	150	5.77005054915e-05	0.00396436	2.40183	0.878,0.9,0.949	0.73,0.763	-0.162	-16.2
54518	ENSG00000152952	PLOD2	chr3	-	146077861	146077924	146076781	146076895	146079115	146079257	54518	438,516,401	167,208,156	618.497	83.68	213	150	1.55431223448e-15	2.72519e-12	11.5646	0.649,0.636,0.644	0.84,0.837	0.195	19.5
54557	ENSG00000164002	EXO5	chr1	+	40509450	40509625	40508789	40508908	40509732	40509790	54557	118,79,105	10,18,3	106.101	4	325	150	0.000311233872735	0.0131712	1.88038	0.845,0.669,0.942	0.924,1.0	0.143	14.3
54602	ENSG00000168769	TET2	chr4	+	105190359	105190505	105146785	105146979	105241338	105241429	54602	45,45,39	1,0,0	34.22	0.1	296	150	0.000220859882179	0.0104009	1.98293	0.958,1.0,1.0	1.0,0.527	-0.223	-22.3
54657	ENSG00000148399	DPH7	chr9	-	137577469	137577603	137576308	137576402	137578509	137578549	54657	27,15,19	0,0,0	42.15	2.4	284	150	0.000313453846834	0.0132388	1.87815	1.0,1.0,1.0	0.917,0.665	-0.209	-20.9
54704	ENSG00000163629	PTPN13	chr4	+	86753008	86753065	86744965	86745128	86758259	86758349	54704	14,8,13	6,10,12	9.2	2.1	207	150	0.000192402929457	0.00941151	2.02634	0.628,0.367,0.44	0.765,0.935	0.372	37.2
54787	ENSG00000166833	NAV2	chr11	+	20049835	20049901	20048727	20049195	20051288	20051333	54787	13,15,7	14,16,17	29.51	6.11	216	150	1.99841560189e-07	4.92245e-05	4.30782	0.392,0.394,0.222	0.77,0.763	0.43	43
55200	ENSG00000104450	SPAG1	chr8	+	100220278	100220431	100213818	100213918	100225172	100225339	55200	79,86,73	12,4,4	74.91	1.1	303	150	0.000141556941367	0.00759078	2.11971	0.765,0.914,0.9	0.973,0.978	0.116	11.6
55249	ENSG00000113742	CPEB4	chr5	+	173932449	173932500	173918215	173918254	173944966	173945092	55249	8,17,13	8,14,7	10.12	1.1	201	150	9.60076870109e-05	0.00577389	2.23853	0.427,0.475,0.581	0.882,0.9	0.397	39.7
55320	ENSG00000188917	TRMT2B	chrX	-	101037916	101038051	101036973	101037073	101051783	101052082	55320	71,65,95	0,10,4	94.87	0	285	150	8.10162202532e-05	0.00511997	2.29073	1.0,0.774,0.926	1.0,1.0	0.1	10
55342	ENSG00000188917	TRMT2B	chrX	-	101051643	101051733	101041316	101041371	101051816	101052054	55342	3,7,3	9,5,0	7.12	1	240	150	0.000343191821235	0.0141011	1.85075	0.172,0.467,1.0	0.814,1.0	0.361	36.1
55343	ENSG00000188917	TRMT2B	chrX	-	101051643	101051733	101042041	101042312	101051816	101052054	55343	3,7,1	8,9,9	8.13	5.2	240	150	0.000784216462121	0.02478	1.6059	0.19,0.327,0.065	0.5,0.802	0.457	45.7
55374	ENSG00000121310	ECHDC2	chr1	-	52905033	52906611	52904645	52904833	52907867	52907954	55374	64,45,39	3,8,2	20.71	1	1728	150	0.000467120914427	0.0172469	1.76329	0.649,0.328,0.629	0.635,1.0	0.282	28.2
55413	ENSG00000221983	UBA52	chr19	+	18575056	18575151	18573661	18573748	18577002	18577290	55413	8,3,2	7,3,5	16.6	0	245	150	2.89127966013e-09	1.2299e-06	5.91013	0.412,0.38,0.197	1.0,1.0	0.67	67
55476	ENSG00000179532	DNHD1	chr11	+	6533026	6533184	6528877	6529121	6533680	6533806	55476	16,14,24	2,2,4	12.38	0	308	150	0.000156591424335	0.00813523	2.08963	0.796,0.773,0.745	1.0,1.0	0.229	22.9
55500	ENSG00000143442	POGZ	chr1	-	151411624	151411798	151408693	151408828	151412295	151412396	55500	104,106,79	2,1,0	55.71	5.7	324	150	6.06213646914e-06	0.00073497	3.13373	0.96,0.98,1.0	0.836,0.824	-0.15	-15
55521	ENSG00000217801	AL390719.1	chr1	+	1063078	1063201	1060279	1060393	1065829	1066456	55521	37,54,34	0,0,0	34.35	4.11	273	150	3.48205375644e-09	1.46975e-06	5.83276	1.0,1.0,1.0	0.824,0.636	-0.27	-27
55622	ENSG00000078618	NRDC	chr1	-	51837486	51837620	51836368	51836438	51840225	51840514	55622	24,28,22	2,10,4	42.38	1	284	150	5.98682879349e-06	0.00073208	3.13544	0.864,0.597,0.744	0.957,1.0	0.243	24.3
55647	ENSG00000135446	CDK4	chr12	-	57749453	57749504	57747726	57748617	57750922	57751090	55647	1,8,5	5,4,0	4.5	0	201	150	0.000113335901151	0.00647976	2.18844	0.13,0.599,1.0	1.0,1.0	0.424	42.4
55739	ENSG00000169241	SLC50A1	chr1	+	155136827	155136951	155136298	155136396	155137560	155137596	55739	52,99,80	0,1,1	46.59	15	274	150	6.25140004472e-05	0.004191	2.37768	1.0,0.982,0.978	0.627,1.0	-0.173	-17.3
55768	ENSG00000204580	DDR1	chr6	+	30895403	30895514	30894505	30894671	30896620	30896865	55768	101,96,77	57,74,57	61.89	22.3	261	150	0.000821157644741	0.0255576	1.59248	0.505,0.427,0.437	0.614,0.63	0.166	16.6
55870	ENSG00000166965	RCCD1	chr15	+	90956611	90956900	90954869	90954948	90959899	90959998	55870	32,31,33	6,5,0	26.37	1	439	150	0.000864779560341	0.0265288	1.57628	0.646,0.679,1.0	0.899,1.0	0.174	17.4
56044	ENSG00000198198	SZT2	chr1	+	43415959	43416101	43415081	43415213	43416534	43416641	56044	43,49,29	0,0,0	41.31	0.6	292	150	0.00130477375801	0.0352505	1.45283	1.0,1.0,1.0	1.0,0.726	-0.137	-13.7
56057	ENSG00000198198	SZT2	chr1	+	43432061	43432180	43431715	43431901	43432271	43432439	56057	0,1,0	23,20,12	4.5	22.15	269	150	0.000116336902695	0.00662193	2.17902	0.0,0.027,0.0	0.092,0.157	0.116	11.6
56105	ENSG00000151665	PIGF	chr2	-	46588074	46588179	46581284	46581591	46592474	46592583	56105	59,62,65	113,129,114	30.24	107.114	255	150	6.87804765009e-05	0.00449202	2.34756	0.235,0.22,0.251	0.142,0.11	-0.109	-10.9
56107	ENSG00000151665	PIGF	chr2	-	46591802	46591925	46588074	46588179	46592474	46592583	56107	8,4,11	33,22,38	11.16	8.7	273	150	8.99013475331e-07	0.000166595	3.77834	0.118,0.091,0.137	0.43,0.557	0.378	37.8
56198	ENSG00000187961	KLHL17	chr1	+	961292	961552	960583	960800	961628	961750	56198	36,28,26	12,6,8	36.42	4.2	410	150	0.00214960346683	0.0499279	1.30166	0.523,0.631,0.543	0.767,0.885	0.26	26
56389	ENSG00000218510	LINC00339	chr1	+	22027413	22027534	22025492	22025945	22030279	22030374	56389	2,3,1	0,2,0	5	2.2	271	150	0.00173005734184	0.0429712	1.36682	1.0,0.454,1.0	0.58,0.0	-0.528	-52.8
56392	ENSG00000218510	LINC00339	chr1	+	22027413	22028379	22025552	22025639	22030279	22030617	56392	54,59,48	1,3,7	20.26	10.8	1116	150	0.000214205470559	0.0101716	1.99261	0.879,0.726,0.48	0.212,0.304	-0.437	-43.7
56448	ENSG00000283352	AL021368.4	chr6	-	57926425	57926510	57924416	57924591	57930103	57930291	56448	15,18,2	0,0,0	2.11	3.2	235	150	7.52957171413e-05	0.00481182	2.31769	1.0,1.0,1.0	0.299,0.778	-0.462	-46.2
56472	ENSG00000267575	AC006504.5	chr19	+	27797753	27798176	27793442	27793609	27805604	27805811	56472	111,159,160	3,7,4	126.149	0	573	150	6.46187555249e-05	0.00429404	2.36713	0.906,0.856,0.913	1.0,1.0	0.108	10.8
56496	ENSG00000117362	APH1A	chr1	-	150267956	150267991	150267715	150267789	150268697	150269015	56496	153,149,167	6,1,18	137.126	47.41	185	150	8.43769498715e-15	1.15392e-11	10.9378	0.954,0.992,0.883	0.703,0.714	-0.235	-23.5
56513	ENSG00000227232	WASH7P	chr1	-	17232	17368	16857	17055	17605	17742	56513	15,25,25	2,8,1	16.3	1	286	150	0.000700341147509	0.022815	1.64178	0.797,0.621,0.929	0.894,1.0	0.165	16.5
56574	ENSG00000232593	KANTR	chrX	+	53099471	53099608	53094399	53094474	53141847	53142707	56574	18,9,4	4,3,2	10.16	0	287	150	7.37866105094e-06	0.000847976	3.07162	0.702,0.611,0.511	1.0,1.0	0.392	39.2
56583	ENSG00000109265	CRACD	chr4	+	56196343	56196427	56179283	56179430	56272320	56272492	56583	1,6,2	10,17,11	0	6.8	234	150	0.000930278530241	0.0279611	1.55345	0.06,0.185,0.104	0.0,0.0	-0.116	-11.6
56643	ENSG00000128656	CHN1	chr2	-	174940815	174940894	174918533	174918565	174944887	174944943	56643	14,4,9	33,36,47	16.11	16.16	229	150	0.000363821912409	0.0146858	1.8331	0.217,0.068,0.111	0.396,0.311	0.222	22.2
56650	ENSG00000128656	CHN1	chr2	-	175004893	175005080	174952163	174952202	175005205	175005263	56650	50,55,50	7,5,0	27.39	0.1	337	150	0.00206303188519	0.048477	1.31446	0.761,0.83,1.0	1.0,0.946	0.109	10.9
56659	ENSG00000163029	SMC6	chr2	-	17752977	17753064	17745826	17745951	17753625	17753773	56659	50,49,23	61,97,73	51.44	46.42	237	150	0.00202866506819	0.0478668	1.31997	0.342,0.242,0.166	0.412,0.399	0.155	15.5
56689	ENSG00000166246	C16orf71	chr16	+	4736463	4736643	4734479	4734698	4737799	4737946	56689	4,6,9	4,2,0	7.14	0	330	150	0.000193206287037	0.00942729	2.02561	0.312,0.577,1.0	1.0,1.0	0.37	37
56747	ENSG00000130783	CCDC62	chr12	+	122785718	122785820	122781163	122781330	122788757	122788811	56747	1,5,4	0,0,0	9.9	5	252	150	0.00177502419698	0.0436684	1.35983	1.0,1.0,1.0	0.517,1.0	-0.242	-24.2
56783	ENSG00000186868	MAPT	chr17	+	45971858	45971945	45962320	45962470	45978374	45978425	56783	0,0,1	8,14,1	2.2	0	237	150	2.24942287019e-12	2.02506e-09	8.69356	0.0,0.0,0.388	1.0,1.0	0.871	87.1
56785	ENSG00000186868	MAPT	chr17	+	45982865	45983930	45978374	45978440	45987039	45987095	56785	2,2,4	2,15,3	1.6	0	1215	150	8.10204955348e-08	2.2988e-05	4.6385	0.11,0.016,0.141	1.0,1.0	0.911	91.1
56796	ENSG00000184903	IMMP2L	chr7	-	110886592	110886695	110662643	110663721	110963499	110963565	56796	42,26,19	4,0,5	40.14	0	253	150	0.000495869096177	0.0178969	1.74722	0.862,1.0,0.693	1.0,1.0	0.148	14.8
56898	ENSG00000177410	ZFAS1	chr20	+	49280902	49280964	49280321	49280570	49289044	49289260	56898	408,375,346	178,206,156	496.486	134.158	212	150	0.000129987784757	0.00716232	2.14495	0.619,0.563,0.611	0.724,0.685	0.107	10.7
56924	ENSG00000226562	CYP4F26P	chr9	+	33604479	33604570	33603271	33603550	33605010	33605293	56924	1,3,0	0,0,1	0	1.4	241	150	7.18177575186e-05	0.0046419	2.3333	1.0,1.0,0.0	0.0,0.0	-0.667	-66.7
56961	ENSG00000198393	ZNF26	chr12	+	133007436	133007532	133004403	133007168	133010135	133010241	56961	48,34,44	6,8,0	46.44	0	246	150	3.82310758191e-05	0.00288543	2.53979	0.83,0.722,1.0	1.0,1.0	0.149	14.9
56973	ENSG00000154134	ROBO3	chr11	+	124877160	124877309	124876821	124876932	124877518	124877796	56973	7,14,5	0,6,2	4.6	0	299	150	0.000111206927517	0.00640506	2.19348	1.0,0.539,0.556	1.0,1.0	0.302	30.2
56975	ENSG00000154134	ROBO3	chr11	+	124877266	124877309	124876825	124876932	124877518	124877658	56975	9,13,9	0,6,2	4.15	0	193	150	0.000307027797959	0.0130708	1.8837	1.0,0.627,0.778	1.0,1.0	0.198	19.8
56981	ENSG00000154134	ROBO3	chr11	+	124878297	124878436	124877518	124877658	124878583	124878713	56981	4,13,9	0,3,0	8.8	9.7	289	150	2.11578312354e-05	0.00187646	2.72666	1.0,0.692,1.0	0.316,0.372	-0.553	-55.3
56991	ENSG00000131697	NPHP4	chr1	-	5890867	5891028	5887285	5887466	5904616	5904804	56991	24,26,27	0,1,0	44.32	2.4	311	150	0.00133823154174	0.0358569	1.44543	1.0,0.926,1.0	0.914,0.794	-0.121	-12.1
57036	ENSG00000105559	PLEKHA4	chr19	-	48841148	48841310	48839204	48839263	48845369	48845446	57036	42,45,28	12,0,0	25.39	0	312	150	0.00105906294637	0.0304916	1.51582	0.627,1.0,1.0	1.0,1.0	0.124	12.4
57077	ENSG00000172113	NME6	chr3	-	48296118	48296158	48295074	48295235	48296726	48296829	57077	84,54,54	45,44,43	123.128	39.43	190	150	0.000179325474067	0.00899431	2.04603	0.596,0.492,0.498	0.713,0.701	0.178	17.8
57095	ENSG00000105136	ZNF419	chr19	+	57490146	57490185	57487717	57487983	57491467	57491597	57095	7,4,17	8,5,0	3	6.7	189	150	0.00153045472001	0.039516	1.40323	0.41,0.388,1.0	0.284,0.0	-0.457	-45.7
57104	ENSG00000261824	LINC00662	chr19	-	27727816	27727979	27721746	27723180	27732795	27732967	57104	7,4,2	0,1,0	0	1.2	313	150	1.16145981721e-11	9.34347e-09	8.02949	1.0,0.657,1.0	0.0,0.0	-0.886	-88.6
57126	ENSG00000118007	STAG1	chr3	-	136359147	136359296	136349157	136349363	136366942	136367082	57126	2,3,2	1,0,0	1	0.2	299	150	0.00124208512772	0.0340002	1.46852	0.501,1.0,1.0	1.0,0.0	-0.334	-33.4
57172	ENSG00000137944	KYAT3	chr1	-	88988251	88988351	88969408	88969467	88992584	88992629	57172	26,34,30	35,64,32	52.47	26.21	250	150	5.65683457088e-06	0.00070457	3.15208	0.308,0.242,0.36	0.545,0.573	0.256	25.6
57185	ENSG00000136933	RABEPK	chr9	+	125213369	125213522	125207563	125207721	125227909	125228059	57185	132,154,160	37,29,47	171.198	20.18	303	150	3.50796278905e-05	0.00271041	2.56697	0.638,0.724,0.628	0.809,0.845	0.164	16.4
57198	ENSG00000165802	NSMF	chr9	-	137453730	137453820	137452735	137453180	137454390	137454432	57198	222,222,136	6,8,9	185.206	39.25	240	150	2.67218855932e-08	9.09063e-06	5.04141	0.959,0.945,0.904	0.748,0.837	-0.143	-14.3
57242	ENSG00000163138	PACRGL	chr4	+	20707802	20707870	20704659	20704814	20709682	20709714	57242	49,67,44	0,0,1	48.68	4.6	218	150	5.31737589874e-05	0.00371017	2.43061	1.0,1.0,0.968	0.892,0.886	-0.1	-10
57246	ENSG00000163138	PACRGL	chr4	+	20709682	20709773	20704659	20704814	20713431	20713521	57246	2,0,2	16,12,8	5.3	6.2	241	150	0.000486527807467	0.0177116	1.75174	0.072,0.0,0.135	0.342,0.483	0.343	34.3
57249	ENSG00000163138	PACRGL	chr4	+	20712787	20712922	20704659	20704814	20713431	20713516	57249	50,45,57	16,12,8	72.63	6.2	285	150	0.000271779472515	0.0120207	1.92007	0.622,0.664,0.789	0.863,0.943	0.211	21.1
57259	ENSG00000151422	FER	chr5	+	108768092	108768238	108747896	108748000	108798123	108798389	57259	47,36,39	3,0,1	56.32	9.3	296	150	0.00118116886424	0.032773	1.48448	0.888,1.0,0.952	0.759,0.844	-0.145	-14.5
57305	ENSG00000205593	DENND6B	chr22	-	50314399	50314494	50313813	50314272	50314604	50314700	57305	13,9,5	0,0,2	11.13	7.1	245	150	0.00202473298922	0.0478071	1.32051	1.0,1.0,0.605	0.49,0.888	-0.179	-17.9
57307	ENSG00000205593	DENND6B	chr22	-	50316565	50316626	50316369	50316475	50317292	50317373	57307	2,1,0	4,2,4	3.5	2	211	150	0.000127110007104	0.00706065	2.15116	0.262,0.262,0.0	0.516,1.0	0.583	58.3
57451	ENSG00000007341	ST7L	chr1	-	112541950	112542090	112523513	112526111	112550600	112550693	57451	25,6,20	0,0,0	30.35	8	290	150	0.000102122737649	0.00606795	2.21696	1.0,1.0,1.0	0.66,1.0	-0.17	-17
57452	ENSG00000007341	ST7L	chr1	-	112541950	112542090	112523513	112526111	112555867	112556018	57452	16,13,15	1,0,0	22.23	6	290	150	0.00150857154811	0.0392074	1.40663	0.892,1.0,1.0	0.655,1.0	-0.136	-13.6
57454	ENSG00000007341	ST7L	chr1	-	112550600	112550693	112523513	112526111	112555867	112556018	57454	6,15,4	1,0,0	13.2	6	243	150	0.000738118959219	0.0237285	1.62473	0.787,1.0,1.0	0.572,1.0	-0.143	-14.3
57656	ENSG00000101901	ALG13	chrX	+	111708026	111708393	111689086	111689197	111708964	111708998	57656	52,66,68	0,0,0	35.3	2.6	517	150	2.98376880759e-07	6.8009e-05	4.16743	1.0,1.0,1.0	0.835,0.592	-0.286	-28.6
57690	ENSG00000273136	NBPF26	chr1	+	120807606	120807709	120805555	120805765	120808544	120808759	57690	75,59,52	33,51,57	75.96	9.25	253	150	9.69436422771e-06	0.00104082	2.98262	0.574,0.407,0.351	0.832,0.695	0.32	32
57839	ENSG00000240225	ZNF542P	chr19	+	56374685	56374825	56373530	56373623	56376866	56379553	57839	2,0,4	2,2,3	2.2	0.1	290	150	0.00183324398381	0.0445946	1.35072	0.341,0.0,0.408	1.0,0.508	0.504	50.4
58091	ENSG00000163681	SLMAP	chr3	+	57864806	57864857	57864547	57864716	57865241	57865292	58091	56,42,52	1,0,1	69.25	0.16	201	150	0.000398797452161	0.0155958	1.80699	0.977,1.0,0.975	1.0,0.538	-0.215	-21.5
58104	ENSG00000163681	SLMAP	chr3	+	57871635	57871698	57864806	57864857	57896510	57896591	58104	13,24,24	0,0,2	19.8	4.2	213	150	0.000489089025458	0.0177335	1.75121	1.0,1.0,0.894	0.77,0.738	-0.211	-21.1
58118	ENSG00000163681	SLMAP	chr3	+	57925844	57925934	57922888	57923023	57927295	57927393	58118	182,203,166	33,33,28	239.305	16.28	240	150	0.000299294766098	0.0128714	1.89038	0.775,0.794,0.787	0.903,0.872	0.102	10.2
58264	ENSG00000105397	TYK2	chr19	-	10352925	10353098	10351051	10351162	10354041	10354234	58264	31,23,11	4,0,3	18.21	0	323	150	0.000573703895526	0.0198888	1.70139	0.783,1.0,0.63	1.0,1.0	0.196	19.6
58269	ENSG00000105397	TYK2	chr19	-	10360961	10361073	10358002	10358138	10361510	10361598	58269	4,3,2	0,3,2	2.4	0	262	150	0.000662924789013	0.0219836	1.6579	1.0,0.364,0.364	1.0,1.0	0.424	42.4
58284	ENSG00000230615	AL139220.2	chr1	+	44050949	44051107	44048453	44048486	44051289	44051494	58284	8,4,10	0,1,0	17.21	5.6	308	150	2.49229861026e-05	0.0020962	2.67857	1.0,0.661,1.0	0.623,0.63	-0.26	-26
58285	ENSG00000230615	AL139220.2	chr1	+	44050949	44051158	44047946	44048486	44051289	44051494	58285	9,4,18	0,1,0	29.31	5.6	359	150	5.90782072099e-05	0.00402763	2.39495	1.0,0.626,1.0	0.708,0.683	-0.18	-18
58289	ENSG00000230615	AL139220.2	chr1	+	44061131	44061227	44050949	44051494	44101559	44101615	58289	6,2,1	0,0,0	4	5.2	246	150	4.54556947638e-10	2.65659e-07	6.57567	1.0,1.0,1.0	0.328,0.0	-0.836	-83.6
58349	ENSG00000196247	ZNF107	chr7	+	64679176	64679336	64669036	64669178	64691247	64691374	58349	18,23,4	4,7,1	7.13	1	310	150	0.000721475430781	0.0233665	1.63141	0.685,0.614,0.659	0.772,1.0	0.233	23.3
58387	ENSG00000176720	BOK	chr2	+	241562347	241562476	241559454	241559703	241570124	241570288	58387	84,129,71	0,2,0	63.66	8.8	279	150	1.55543871116e-08	5.84392e-06	5.2333	1.0,0.972,1.0	0.809,0.816	-0.178	-17.8
58477	ENSG00000269834	ZNF528-AS1	chr19	-	52396609	52397267	52396364	52396499	52397461	52397669	58477	4,19,10	3,1,3	5.6	0	808	150	4.07091987342e-07	8.89238e-05	4.05098	0.198,0.779,0.382	1.0,1.0	0.547	54.7
58486	ENSG00000143669	LYST	chr1	-	235780864	235781055	235777062	235777308	235781926	235782087	58486	64,55,62	0,0,0	28.46	4.3	341	150	3.04174632013e-05	0.00242787	2.61477	1.0,1.0,1.0	0.755,0.871	-0.187	-18.7
58590	ENSG00000133731	IMPA1	chr8	-	81673840	81673949	81660515	81660667	81679125	81679230	58590	6,18,18	0,2,0	12.18	4.8	259	150	6.31636212822e-06	0.000753764	3.12276	1.0,0.839,1.0	0.635,0.566	-0.346	-34.6
58631	ENSG00000059145	UNKL	chr16	-	1401567	1401701	1399139	1399509	1403167	1403190	58631	14,18,17	10,4,2	15.12	0	284	150	5.74659725638e-06	0.000710572	3.14839	0.425,0.704,0.818	1.0,1.0	0.351	35.1
58711	ENSG00000154175	ABI3BP	chr3	-	100796408	100796468	100794922	100795003	100804791	100804866	58711	3,10,3	0,5,2	1.2	0	210	150	0.000159131872578	0.0082247	2.08488	1.0,0.588,0.517	1.0,1.0	0.298	29.8
58757	ENSG00000138018	SELENOI	chr2	+	26375039	26375148	26373366	26373629	26383298	26383347	58757	127,174,120	0,0,0	85.85	7.5	259	150	6.38403954922e-07	0.000127269	3.89528	1.0,1.0,1.0	0.876,0.908	-0.108	-10.8
58759	ENSG00000171604	CXXC5	chr5	+	139665579	139665803	139648928	139649009	139680363	139680936	58759	7,0,3	1,6,8	2.4	0.1	374	150	0.000577325025492	0.0199479	1.7001	0.737,0.0,0.131	1.0,0.616	0.519	51.9
58797	ENSG00000158636	EMSY	chr11	+	76535894	76536059	76528267	76528466	76537794	76537950	58797	72,52,44	1,9,4	51.63	0.1	315	150	0.000236245425428	0.0108709	1.96373	0.972,0.733,0.84	1.0,0.968	0.136	13.6
58831	ENSG00000117410	ATP6V0B	chr1	+	43975664	43975848	43974959	43975107	43976089	43976173	58831	323,301,258	82,103,76	179.227	135.131	334	150	1.07272039029e-08	4.19152e-06	5.37763	0.639,0.568,0.604	0.373,0.438	-0.198	-19.8
58833	ENSG00000117410	ATP6V0B	chr1	+	43975799	43975848	43974943	43975107	43976089	43976173	58833	1062,1141,965	82,103,76	668.714	135.131	199	150	6.02915495307e-11	4.12268e-08	7.38482	0.907,0.893,0.905	0.789,0.804	-0.105	-10.5
58878	ENSG00000119408	NEK6	chr9	+	124292848	124293013	124257962	124258085	124312508	124312649	58878	9,8,3	0,0,0	10.2	8.2	315	150	5.47126788319e-10	3.0919e-07	6.50977	1.0,1.0,1.0	0.373,0.323	-0.652	-65.2
58943	ENSG00000197989	SNHG12	chr1	-	28580424	28580646	28579911	28579981	28581589	28581853	58943	26,33,28	0,0,0	59.49	6	372	150	0.00192965021762	0.0461472	1.33586	1.0,1.0,1.0	0.799,1.0	-0.101	-10.1
58974	ENSG00000157216	SSBP3	chr1	-	54258068	54258149	54257126	54257186	54281437	54281527	58974	55,61,46	27,44,29	19.18	22.37	231	150	0.000733146301779	0.0236248	1.62663	0.569,0.474,0.507	0.359,0.24	-0.217	-21.7
59058	ENSG00000073921	PICALM	chr11	-	85978069	85978093	85976622	85976682	85981128	85981228	59058	135,127,151	122,94,92	168.218	65.87	174	150	5.10153172035e-05	0.00361865	2.44145	0.488,0.538,0.586	0.69,0.684	0.15	15
59093	ENSG00000143612	C1orf43	chr1	-	154219835	154219937	154214456	154214574	154220341	154220533	59093	623,728,676	137,134,123	639.711	59.58	252	150	7.97109489525e-09	3.18746e-06	5.49656	0.73,0.764,0.766	0.866,0.879	0.119	11.9
59186	ENSG00000171914	TLN2	chr15	+	62722352	62722487	62719766	62719880	62724975	62725104	59186	42,59,54	0,0,1	37.58	5.3	285	150	9.22416186074e-05	0.00561156	2.25092	1.0,1.0,0.966	0.796,0.911	-0.135	-13.5
59192	ENSG00000171914	TLN2	chr15	+	62835890	62836118	62835736	62835799	62838855	62838981	59192	35,39,13	0,0,0	43.47	0.6	378	150	0.00112201601446	0.0316903	1.49907	1.0,1.0,1.0	1.0,0.757	-0.121	-12.1
59213	ENSG00000197208	SLC22A4	chr5	+	132322183	132322355	132313613	132313768	132327276	132327403	59213	43,44,38	1,3,1	34.37	13.1	322	150	3.87803250179e-07	8.49923e-05	4.07062	0.952,0.872,0.947	0.549,0.633	-0.333	-33.3
59390	ENSG00000144504	ANKMY1	chr2	-	240557189	240557352	240554865	240555055	240560730	240561110	59390	4,4,10	0,0,2	2	0.7	313	150	0.000810834741281	0.0253054	1.59679	1.0,1.0,0.706	1.0,0.0	-0.402	-40.2
59426	ENSG00000096093	EFHC1	chr6	+	52488556	52488675	52481545	52481662	52490139	52490350	59426	2,2,1	4,0,1	2.1	0	269	150	0.000981503844296	0.0289837	1.53785	0.218,1.0,0.358	1.0,1.0	0.475	47.5
59472	ENSG00000117155	SSX2IP	chr1	-	84680337	84680387	84670645	84670815	84690153	84690468	59472	2,4,0	1,2,2	0	8.4	200	150	0.000643086610068	0.021503	1.6675	0.6,0.6,0.0	0.0,0.0	-0.4	-40
59558	ENSG00000159023	EPB41	chr1	+	29068732	29068768	29064981	29065158	29097806	29097935	59558	11,15,15	166,245,198	29.26	109.82	186	150	9.92260384969e-10	5.17937e-07	6.28572	0.051,0.047,0.058	0.177,0.204	0.139	13.9
59560	ENSG00000159023	EPB41	chr1	+	29068732	29068783	29064981	29065158	29097806	29097935	59560	14,11,12	166,245,198	27.19	109.82	201	150	5.21263655573e-08	1.58416e-05	4.8002	0.059,0.032,0.043	0.156,0.147	0.107	10.7
59644	ENSG00000075151	EIF4G3	chr1	-	21001198	21001312	20997600	20997633	21002712	21002808	59644	11,9,9	0,0,2	20.15	7.7	264	150	4.6634555984e-05	0.00337085	2.47226	1.0,1.0,0.719	0.619,0.549	-0.322	-32.2
59807	ENSG00000119725	ZNF410	chr14	+	73922065	73922206	73920145	73921105	73923394	73923522	59807	297,305,229	38,57,22	222.233	60.54	291	150	0.00089959592076	0.0273029	1.56379	0.801,0.734,0.843	0.656,0.69	-0.12	-12
59816	ENSG00000137207	YIPF3	chr6	-	43513068	43513098	43512760	43512874	43513358	43513451	59816	75,113,57	7,3,6	56.8	12.16	180	150	0.000370733372477	0.0148857	1.82723	0.899,0.969,0.888	0.795,0.806	-0.118	-11.8
59926	ENSG00000157181	ODR4	chr1	+	186393946	186394015	186391695	186391791	186406082	186406268	59926	21,22,25	0,0,0	15.17	10	219	150	9.99106870803e-05	0.00597034	2.224	1.0,1.0,1.0	0.507,1.0	-0.246	-24.6
59971	ENSG00000173068	BNC2	chr9	-	16421261	16421295	16418293	16419649	16435554	16436372	59971	12,11,10	30,41,50	3.1	32.31	184	150	0.000575193038485	0.0199235	1.70063	0.246,0.179,0.14	0.071,0.026	-0.14	-14
59979	ENSG00000173068	BNC2	chr9	-	16435037	16435099	16421261	16421295	16435554	16436372	59979	0,4,5	12,6,9	11.1	2.1	212	150	0.00179154623868	0.0439004	1.35753	0.0,0.321,0.282	0.796,0.414	0.404	40.4
59988	ENSG00000173068	BNC2	chr9	-	16738359	16738485	16727796	16727997	16870645	16870670	59988	145,152,170	4,6,5	97.107	12.19	276	150	7.05961256453e-07	0.000137139	3.86284	0.952,0.932,0.949	0.815,0.754	-0.16	-16
59993	ENSG00000174851	YIF1A	chr11	-	66285380	66285536	66284579	66284966	66285700	66285758	59993	314,342,276	47,47,29	227.248	75.5	306	150	0.000398221979113	0.0155867	1.80724	0.766,0.781,0.823	0.597,0.709	-0.137	-13.7
60040	ENSG00000197530	MIB2	chr1	+	1624964	1625185	1624743	1624901	1625285	1625428	60040	102,97,88	2,0,0	97.128	11.4	371	150	4.73116366284e-06	0.0006104	3.21439	0.954,1.0,1.0	0.781,0.928	-0.13	-13
60042	ENSG00000197530	MIB2	chr1	+	1625545	1625653	1625285	1625428	1626649	1626754	60042	79,84,90	16,14,12	106.85	4.7	258	150	0.00108243549787	0.0309819	1.50889	0.742,0.777,0.813	0.939,0.876	0.13	13
60061	ENSG00000107890	ANKRD26	chr10	-	27005616	27005723	26995040	26995147	27006916	27006962	60061	18,17,26	2,2,4	28.26	0	257	150	0.000352880037366	0.0143543	1.84302	0.84,0.832,0.791	1.0,1.0	0.179	17.9
60062	ENSG00000107890	ANKRD26	chr10	-	27005622	27005723	26995040	26995147	27006916	27006962	60062	17,12,25	2,2,4	26.26	0	251	150	0.000245495825543	0.0111466	1.95286	0.836,0.782,0.789	1.0,1.0	0.198	19.8
60077	ENSG00000107890	ANKRD26	chr10	-	27080031	27080153	27079088	27079161	27080648	27080771	60077	2,6,7	0,3,7	0.1	2.2	272	150	0.000674310147912	0.0222425	1.65282	1.0,0.524,0.355	0.0,0.216	-0.518	-51.8
60092	ENSG00000065882	TBC1D1	chr4	+	38051898	38052060	38049617	38049898	38053105	38053225	60092	25,26,24	0,0,1	14.13	1.4	312	150	0.000397719825724	0.0155849	1.8073	1.0,1.0,0.92	0.871,0.61	-0.233	-23.3
60095	ENSG00000065882	TBC1D1	chr4	+	38053105	38053225	38051898	38052060	38054198	38054338	60095	7,10,5	7,9,14	6.12	2.1	270	150	0.00061379111959	0.0208081	1.68177	0.357,0.382,0.166	0.625,0.87	0.446	44.6
60125	ENSG00000160145	KALRN	chr3	+	124491322	124491424	124490693	124490884	124492739	124492882	60125	35,34,34	1,0,0	23.28	6	252	150	0.00136138841424	0.0363209	1.43984	0.954,1.0,1.0	0.695,1.0	-0.137	-13.7
60172	ENSG00000162910	MRPL55	chr1	-	228108954	228109016	228107667	228107869	228109148	228109312	60172	0,0,0	7,4,1	3.4	4.1	212	150	2.95668969974e-07	6.78441e-05	4.16849	0.0,0.0,0.0	0.347,0.739	0.543	54.3
60237	ENSG00000012061	ERCC1	chr19	-	45413676	45413745	45407333	45409725	45416820	45416897	60237	79,103,123	6,7,7	82.82	12.19	219	150	0.000480183383085	0.0175773	1.75505	0.9,0.91,0.923	0.824,0.747	-0.126	-12.6
60327	ENSG00000214193	SH3D21	chr1	+	36319259	36319312	36319070	36319164	36319674	36320751	60327	36,20,36	13,2,9	28.2	2	203	150	0.000325980425874	0.0136499	1.86487	0.672,0.881,0.747	0.912,1.0	0.189	18.9
60377	ENSG00000143847	PPFIA4	chr1	+	203053752	203053961	203051182	203051877	203055431	203055672	60377	11,25,7	0,0,0	8.17	6	359	150	0.00130687984091	0.035281	1.45246	1.0,1.0,1.0	0.358,1.0	-0.321	-32.1
60378	ENSG00000143847	PPFIA4	chr1	+	203056783	203056950	203056374	203056508	203059177	203059271	60378	5,16,4	2,0,0	13.5	6.2	317	150	0.000333244789331	0.0138438	1.85874	0.542,1.0,1.0	0.506,0.542	-0.323	-32.3
60392	ENSG00000185187	SIGIRR	chr11	-	408694	408893	408072	408206	414822	414999	60392	15,17,22	2,2,1	9.18	8.5	349	150	0.00178578175268	0.0438141	1.35839	0.763,0.785,0.904	0.326,0.607	-0.351	-35.1
60407	ENSG00000125962	ARMCX5	chrX	+	102600919	102601032	102599509	102599847	102601463	102601509	60407	97,57,66	23,28,10	92.95	11.7	263	150	0.00173274836035	0.0430161	1.36637	0.706,0.537,0.79	0.827,0.886	0.179	17.9
60485	ENSG00000087008	ACOX3	chr4	-	8374977	8375152	8370907	8370994	8381491	8381607	60485	74,45,32	2,0,0	43.84	2.7	325	150	0.00038632457841	0.0153406	1.81416	0.945,1.0,1.0	0.908,0.847	-0.104	-10.4
60616	ENSG00000136682	CBWD2	chr2	+	113471032	113471089	113462407	113462494	113482176	113482228	60616	16,6,4	0,2,6	3.1	0	207	150	0.000384251127488	0.0153028	1.81523	1.0,0.685,0.326	1.0,1.0	0.33	33
60664	ENSG00000143363	PRUNE1	chr1	+	151018466	151018669	151017811	151017904	151027232	151027327	60664	41,31,49	0,1,1	40.38	2.5	353	150	0.000735505949429	0.0236785	1.62565	1.0,0.929,0.954	0.895,0.764	-0.131	-13.1
60672	ENSG00000143363	PRUNE1	chr1	+	151024610	151024795	151018466	151018669	151027232	151027327	60672	74,88,78	2,1,0	55.56	7.3	335	150	7.15785117893e-05	0.00463931	2.33355	0.943,0.975,1.0	0.779,0.893	-0.137	-13.7
60674	ENSG00000143363	PRUNE1	chr1	+	151025514	151025673	151018466	151018669	151027232	151027327	60674	88,61,56	2,1,0	56.55	7.3	309	150	0.000167675592391	0.00854358	2.06836	0.955,0.967,1.0	0.795,0.899	-0.127	-12.7
60792	ENSG00000170949	ZNF160	chr19	-	53091412	53091497	53086261	53086321	53091636	53091720	60792	11,12,5	22,14,39	15.19	8.8	235	150	3.57835868743e-05	0.00275316	2.56017	0.242,0.354,0.076	0.545,0.603	0.35	35
60793	ENSG00000170949	ZNF160	chr19	-	53091412	53091529	53084953	53086321	53091636	53091720	60793	28,33,12	22,14,39	43.39	8.8	267	150	0.00013197155713	0.00723084	2.14081	0.417,0.57,0.147	0.751,0.733	0.364	36.4
60794	ENSG00000170949	ZNF160	chr19	-	53091412	53091553	53086261	53086321	53091636	53091720	60794	17,22,9	22,14,39	35.28	8.8	291	150	9.0871563857e-06	0.000998988	3.00044	0.285,0.448,0.106	0.693,0.643	0.388	38.8
60927	ENSG00000164011	ZNF691	chr1	+	42849290	42849413	42846572	42846657	42850949	42852477	60927	4,7,2	7,3,3	4.2	0	273	150	2.28589089102e-07	5.48445e-05	4.26087	0.239,0.562,0.268	1.0,1.0	0.644	64.4
60928	ENSG00000164011	ZNF691	chr1	+	42849564	42849742	42846572	42846657	42850949	42852473	60928	22,34,35	7,3,3	41.29	0	328	150	9.31251481318e-06	0.00102048	2.99119	0.59,0.838,0.842	1.0,1.0	0.243	24.3
60977	ENSG00000115904	SOS1	chr2	-	38989269	38989314	38987472	38987591	38995122	38995387	60977	38,30,25	21,20,20	46.6	6.3	195	150	1.69821312568e-09	7.95357e-07	6.09944	0.582,0.536,0.49	0.855,0.939	0.361	36.1
61058	ENSG00000103168	TAF1C	chr16	-	84183075	84183149	84181745	84181863	84183243	84183328	61058	7,7,8	0,4,2	12.16	0	224	150	0.000769828016394	0.0244255	1.61216	1.0,0.54,0.728	1.0,1.0	0.244	24.4
61066	ENSG00000103168	TAF1C	chr16	-	84185479	84185583	84184850	84184899	84186900	84186989	61066	2,0,2	0,1,0	0.14	4.4	254	150	0.000748114569219	0.0239716	1.6203	1.0,0.0,1.0	0.0,0.674	-0.33	-33
[truncated: 667 more rows]

## Sheet: DDX5,17 KD HEK293
AS events changed in DDX5, DDX17 KD HEK293 cells (Ameur et al., 2020), FDR ≤ 0.05, -0.1 ≤ ΔPSI ≥ 0.1
[truncated: 2,434 more rows]

[truncated: 8 more sheets: DDX5 KD K562, MBNL expression, MBNL splicing, skeletal muscles, brain, DM1 muscles vs DDX5,17 KD, HSALR vs HEK293 DDX5,17KD, RIPseq]
